# Supplementary material for: Discovery of Potential Inhibitors of SARS-CoV-2 Main Protease by a Transfer Learning Method
Source: Viruses. 2023 Mar 30;15(4):891. doi: 10.3390/v15040891 (PMC10143255; doi:10.3390/v15040891)
Supplement: Supplementary file 1 [file viruses-15-00891-s001.zip]

Archive with 5 entries (3 files):
- viruses-2249061-supplementary/
- viruses-2249061-supplementary/viruses-2249061-supplementary/
- viruses-2249061-supplementary/viruses-2249061-supplementary/TableS1_Predicted_Active_Natural_Compounds.xls
- viruses-2249061-supplementary/viruses-2249061-supplementary/TableS2_Predicted_Active_De_Novo_Genetrated_Compounds.xls
- viruses-2249061-supplementary/viruses-2249061-supplementary/TableS3_Docking_Scores.xlsx
