# Supplementary material for: Discovery of Potential Inhibitors of SARS-CoV-2 Main Protease by a Transfer Learning Method
Source: Viruses. 2023 Mar 30;15(4):891. doi: 10.3390/v15040891 (PMC10143255; doi:10.3390/v15040891)
Supplement: Supplementary file 1 [file viruses-15-00891-s001.zip › viruses-2249061-supplementary/viruses-2249061-supplementary/TableS1_Predicted_Active_Natural_Compounds.xls]

## Sheet: TableS1_natural_compounds
CommonIndex	SumLabel1_1	SumLabel1_2	SumLabel1_3	SumLabel1_4	SumLabel1_5	AverageProbabilities	Smiles	targetmolID
1791	3.93164	4.19141	3.94141	4.02734	3.36719	3.8918	c1c(cc(c(c1OC)OC)OC)/C=C/C(=O)O	T2983
1454	3.93164	4.18359	3.93164	4.02734	3.38281	3.89141	c1(=O)ccc2cc3c(cc2o1)O[C@H](C3)C(C)(C)O[C@@H]1O[C@@H]([C@H]([C@@H]([C@H]1O)O)O)CO	T3872
1831	3.93164	4.18359	3.93945	4.02734	3.36719	3.88984	c1(c(cc(cc1OC)O)OC)OC	T2936
1978	3.93164	4.1875	3.93945	4.01953	3.36719	3.88906	c1cc(c(cc1C[C@H](C(=O)O)OC(=O)/C=C/c1cc(c(cc1)O)O)O)O	T2765
1817	3.93164	4.1875	3.93945	4.01953	3.36719	3.88906	c12c(c3c(C[C@@H]([C@](C1)(O)C)C)cc(c(c3OC)OC)OC)c(c(c(c2)OC)OC)OC	T2950
2008	3.93164	4.1875	3.93555	4.02344	3.36719	3.88906	c1(c(c(cc2c(c(c(c(c12)C=O)O)O)C(C)C)C)c1c(c2c(cc1C)c(c(c(c2C=O)O)O)C(C)C)O)O.C(=O)(O)C	T2730
1988	3.93164	4.17969	3.92578	4.03906	3.36719	3.88867	c1(cc(=O)c2c(cc(cc2o1)O[C@H]1[C@@H]([C@H]([C@@H]([C@H](O1)CO)O)O)O[C@H]1[C@@H]([C@@H]([C@H]([C@@H](O1)C)O)O)O)O)c1ccc(cc1)O	T2755
1812	3.93164	4.18359	3.93359	4.02734	3.36719	3.88867	c1c(cc(c(c1)O)OC)C[C@@H]1[C@H](COC1=O)Cc1cc(c(cc1)OC)OC	T2957
1677	3.93164	4.18359	3.93359	4.02734	3.36719	3.88867	c1c2c(cc(c1O)O)oc1cc(c(c(c1c2=O)O)[C@H]1[C@@H]([C@H]([C@@H]([C@H](O1)CO)O)O)O)O	T3012
2054	3.93164	4.17969	3.93164	4.02734	3.36719	3.8875	n1(c2c(nc1)c(ncn2)N)[C@@H]1O[C@@H]([C@H]([C@H]1O)O)COP(=O)(O)O	T2133
1649	3.93164	4.18359	3.9375	4.01562	3.36719	3.88711	c1cc(c(cc1C[C@H](C(=O)O)O)O)O	T3227
2178	3.93164	4.18359	3.9375	4.01562	3.36719	3.88711	c12c(c(c(c(c2C)C)OC(=O)C)C)CC[C@](O1)(CCC[C@@H](CCC[C@@H](CCCC(C)C)C)C)C	T1016
1911	3.93164	4.18359	3.93164	4.01953	3.36719	3.88672	c1cc(c(cc1c1c(c(=O)c2c(cc(cc2o1)O)O)O[C@H]1[C@@H]([C@H]([C@H]([C@H](O1)CO)O)O)O)O)O	T2844
1970	3.93164	4.17969	3.93164	4.02344	3.36719	3.88672	c1ccc(cc1)c1cc(=O)c2c(c(c(cc2o1)O[C@H]1[C@@H]([C@H]([C@@H]([C@H](O1)C(=O)O)O)O)O)O)O	T2775
2078	3.93164	4.18359	3.93555	4.01562	3.36719	3.88672	c12c(c(c(c(c1C)C)O)C)CC[C@](O2)(CCC[C@@H](CCC[C@@H](CCCC(C)C)C)C)C	T1648
2105	3.93164	4.18359	3.92773	4.01953	3.36914	3.88633	[C@@H]12[C@](C(=C3[C@H](C2)[C@@H](c2c(C3=O)c(ccc2Cl)O)O)O)(C(=O)C(=C([C@H]1N(C)C)O)C(=O)N)O.Cl	T1400
2152	3.93164	4.16016	3.93359	4.02344	3.38281	3.88633	[C@]12([C@@]3([C@H](/C(=C(\CCC=C(C)C)/C(=O)O)/[C@H](C3)OC(=O)C)C[C@H]([C@H]1[C@@]1([C@@H](CC2)[C@@H]([C@@H](CC1)O)C)C)O)C)C	T1160
1793	3.93164	4.18359	3.9375	4.01172	3.36719	3.88633	c1(c(cc(cc1O)OC)OC)C(=O)C	T2981
2021	3.93164	4.18359	3.93555	4.01172	3.36719	3.88594	c12c(c(cc(c1OC(=O)C)C)OC(=O)C)cccc2	T2570
1648	3.93359	4.17969	3.93164	4.01562	3.36719	3.88555	C1CNC(c2cc(c(cc12)O)O)Cc1ccc(cc1)O.Cl	T3232
1477	3.93164	4.17188	3.93359	4.01953	3.37109	3.88555	c1ccc(cc1)/C=C/c1cc(cc(c1)O)O	T3843
2109	3.93164	4.17969	3.93164	4.01562	3.36914	3.88555	[C@]12(C(=O)c3c(O1)c(c(cc3OC)OC)Cl)C(=CC(=O)C[C@H]2C)OC	T1382
2183	3.93164	4.17969	3.93555	4.01172	3.36719	3.88516	c12[C@H]([C@@H]3c4c(C(=O)O3)c(c(cc4)OC)OC)[NH+](CCc2cc2c(c1OC)OCO2)C.[Cl-]	T0981
2059	3.93164	4.18359	3.93164	4.01172	3.36719	3.88516	n1(c2c(nc1)c(ncn2)N)[C@@H]1O[C@@H]([C@H]([C@H]1O)O)COP(=O)(OP(=O)(O)O)O	T1723
1547	3.93359	4.18359	3.93555	4.00391	3.36719	3.88477	c1(=O)c(cccc(c1)C(C)C)O	T3717
2022	3.93164	4.18359	3.9375	4.00391	3.36719	3.88477	c12c(c(cc(c1)O)O)C(=O)C[C@H](O2)c1ccc(c(c1)O)OC	T2565
2058	3.93164	4.17969	3.93359	4.01172	3.36719	3.88477	c12c(c(=O)c(co1)c1ccc(cc1)O)c(cc(c2)O)O	T1737
2124	3.93164	4.17969	3.93359	4.01172	3.36719	3.88477	c1(C(=O)O)ccc(cc1)N	T1311
1841	3.93164	4.17969	3.93359	4.01172	3.36719	3.88477	c1(c(c(cc(c1)O)O)C(=O)CCc1ccc(cc1)O)O	T2924
2159	3.93164	4.1875	3.93555	3.99609	3.37305	3.88477	[C@H]1(c2c([C@@H]([C@@H]3[C@@H]1C(=O)OC3)O)cc1c(c2)OCO1)c1cc(c(c(c1)OC)OC)OC	T1121
2130	3.93359	4.18359	3.93359	4.00391	3.36719	3.88437	c1(c2ccc(cc2)OC)ssc(=S)c1	T1285
54	3.90625	4.16406	3.92188	4.05859	3.37109	3.88437	C(CCCCC(=O)O)CCCCO	TMO2685
1560	3.93164	4.17969	3.93164	4.01172	3.36719	3.88437	c1ccc(cc1)c1c(c(=O)c2c(cc(cc2o1)O)O)O	T3668
2116	3.93164	4.17969	3.9375	4.00391	3.36719	3.88398	c12c(c(c(c(c1C)OC)C/C=C(/CCC(=O)O)\C)O)C(=O)OC2	T1335
581	3.93164	4.18359	3.93359	4.00391	3.36719	3.88398	c1cc(c(cc1/C=C/C(=O)c1c(cc(cc1)O)O)O)O	T6427
1830	3.93164	4.18359	3.92188	4.01562	3.36719	3.88398	c1c(c(c(cc1[C@@H]1c2cc3c(cc2[C@H]([C@@H]2[C@@H]1C(=O)OC2)O)OCO3)OC)O)OC	T2937
1898	3.93164	4.17969	3.92969	4.01172	3.36719	3.88398	c1ccc(cc1)c1cc(=O)c2c(c(c(cc2o1)O)O)O	T2858
1676	3.93164	4.17578	3.92969	4.01172	3.36914	3.88359	[C@]12(c3c(c4c([nH]3)cccc4)CCN3[C@@H]1C(=C[C@H](C2)C3)CC)C(=O)OC.C(C(C(=O)O)O)(C(=O)O)O	T3013
1951	3.93359	4.17969	3.93359	4.00391	3.36719	3.88359	c1cc(=O)oc2cc(c(cc12)O)O	T2798
1551	3.93164	4.17578	3.92773	4.01562	3.36719	3.88359	O1[C@@H]([C@H](c2c(ccc(c12)O)/C=C/C(=O)O[C@H](Cc1cc(c(cc1)O)O)C(=O)O)C(=O)O)c1cc(c(cc1)O)O	T3683
2067	3.93164	4.18359	3.93164	4.00391	3.36719	3.88359	n12c(cc3[C@@](C(=O)OCc3c2=O)(O)CC)c2c(C1)c(c1c(n2)ccc(c1)O)CC	T1703
1684	3.93164	4.17969	3.93164	4.00781	3.36719	3.88359	c1ccc(cc1)C(=O)/C=C/c1ccc(cc1)O	T3005
1540	3.93164	4.16797	3.92969	4.01953	3.36719	3.8832	C(CCCCC(=O)O)CCCC(=O)O	T3732
2048	3.93164	4.17969	3.93164	4.00391	3.36719	3.88281	c1(c(O)c(=O)c2c(O)cc(O)cc2o1)c1cc(O)c(O)cc1	T2174
1789	3.92969	4.17969	3.9375	4	3.36719	3.88281	c12c(c(c(cc1)OC)OC)c[n+]1c(c2)c2c(CC1)cc(c(c2)OC)O.[Cl-]	T2986
1507	3.93164	4.1875	3.92383	4.00391	3.36719	3.88281	c1c(c(=O)c2ccc(c(c2o1)[C@H]1[C@H](O)[C@@H](O)[C@H](O)[C@H](O1)CO)O)c1cc(c(cc1)O)O	T3778
1882	3.93164	4.17578	3.93164	4.00781	3.36719	3.88281	c1cc(c(cc1c1c(c(=O)c2c(o1)cc(cc2)O)O)O)O	T2879
1491	3.93164	4.18359	3.9375	3.99219	3.36719	3.88242	C1[C@H]([C@@H](Oc2cc(cc(c12)O)O)c1cc(c(c(c1)O)O)O)OC(=O)c1cc(c(c(c1)O)O)O	T3807
2216	3.93164	4.17578	3.93359	4.00391	3.36719	3.88242	c1(c(ccc(c1)C[C@@H](C(=O)O)N)O)O	T0848
1910	3.93164	4.17969	3.92969	4.00391	3.36719	3.88242	c1(=O)ccc2c(o1)c(c1c(c2)cco1)OCC=C(C)C	T2845
2110	3.93164	4.18359	3.93359	3.99609	3.36719	3.88242	c12c([nH]cc1C[C@@H](C(=O)O)N)ccc(c2)O	T1379
1937	3.93164	4.18359	3.93164	3.99805	3.36719	3.88242	c12c(C(CCC1)(C)C)ccc1c2C(=O)C(=O)C2=C1OC[C@@H]2C	T2814
1480	3.92969	4.18359	3.93164	4	3.36719	3.88242	[Ca++].OC[C@H]1O[C@H]([C@H](O)[C@@H](O)[C@@H]1O)c1ccc([O-])c2C(=O)c3c(O)cc(cc3C(=O)c12)C([O-])=O	T3827
1683	3.93164	4.17188	3.93359	4.00391	3.37109	3.88242	c1ccc(cc1)/C=C/C=C/C(=O)O	T3006
64	3.93164	4.17578	3.93555	4	3.36719	3.88203	OC(=O)[C@H](OC(=O)\C=C\c1ccc(O)c(O)c1)[C@@H](OC(=O)\C=C\c1ccc(O)c(O)c1)C(O)=O	TL0006
1625	3.93164	4.17969	3.92383	4.00781	3.36719	3.88203	c1cc(ccc1c1cc(=O)c2c(c(c(cc2o1)O)O)O)O	T3319
1787	3.93164	4.17969	3.93164	4	3.36719	3.88203	C(=O)(c1cc(c(c(c1)O)O)O)O[C@H]1[C@H](Oc2c(C1)c(cc(c2)O)O)c1cc(c(c(c1)O)O)O	T2988
1641	3.93164	4.18359	3.93164	3.99414	3.36719	3.88164	c1cc(ccc1c1cc(=O)c2c(c(c(cc2o1)O[C@H]1[C@@H]([C@H]([C@@H]([C@H](O1)C(=O)O)O)O)O)O)O)O	T3242
2011	3.93164	4.16797	3.93359	4.00781	3.36719	3.88164	OC(=O)[C@@H](Cc1ccc(O)c(O)c1)OC(=O)\C=C\c1ccc(O)c2O[C@@H]([C@@H](C(=O)O[C@H](Cc3ccc(O)c(O)c3)C(O)=O)c12)c1ccc(O)c(O)c1	T2727
1679	3.93164	4.18359	3.92578	4	3.36719	3.88164	c1cc2c(c(c1)O)[nH]c(cc2=O)C(=O)O	T3010
1959	3.93164	4.18359	3.93164	3.99414	3.36719	3.88164	c1cc(ccc1c1cc(=O)c2c(c(c(cc2o1)O[C@H]1[C@@H]([C@H]([C@@H]([C@H](O1)C(=O)O)O)O)O)O)O)O	T3242
1935	3.93359	4.17969	3.92773	4	3.36719	3.88164	c1ccc(cc1)c1cc(=O)c2c(o1)c(c(cc2)O)O	T2816
769	3.93164	4.16797	3.93555	4.00391	3.36719	3.88125	OC(=O)[C@@H](Cc1ccc(O)c(O)c1)OC(=O)\C=C\c1ccc(O)c2O[C@H]([C@H](C(=O)O[C@H](Cc3ccc(O)c(O)c3)C(O)=O)c12)c1ccc(O)c(O)c1	T5725
85	3.92578	4.17969	3.91211	4.01953	3.36719	3.88086	O.OC1O[C@@H]([C@H](O)[C@H](O)[C@H]1O)C([O-])=O	TJO2795
2106	3.93164	4.17969	3.93164	3.99219	3.36914	3.88086	C([C@@H]1[C@@H]([C@@H]([C@H]([C@H](O1)O[C@]2([C@H]([C@@H]([C@H](O2)CCl)O)O)CCl)O)O)Cl)O	T1399
1600	3.92969	4.17578	3.93164	4	3.36719	3.88086	c1ccc(cc1)C[C@@H](C(=O)O)N	T3377
433	3.93359	4.17578	3.93359	3.99219	3.36719	3.88047	c1ccc2c(c1)C(=O)c1c(C2=O)cc(cc1)C(=O)O	T7035
1439	3.92188	4.17578	3.91797	3.99023	3.39453	3.88008	C1=CC(=C(C=C1CCO[C@H]2[C@@H]([C@H]([C@@H]([C@H](O2)COC(=O)/C=C/C3=CC(=C(C=C3)O)O)O)O)O)O)O	T3899
1078	3.92969	4.17188	3.93945	3.99023	3.36914	3.88008	[Ca++].OC[C@@H](O)[C@@H](O)[C@H](O)[C@@H](O)[C@@H](O)C([O-])=O.OC[C@@H](O)[C@@H](O)[C@H](O)[C@@H](O)[C@@H](O)C([O-])=O	T4987
1899	3.93164	4.17578	3.93359	3.99219	3.36719	3.88008	c1cc(c(cc1O)C(=O)O)O	T2857
39	3.92773	4.17578	3.93555	3.99414	3.36719	3.88008	OC(c(cc1O)cc([C@H]([C@H](c2cccc(O)c22)c3cc(C(O)=O)cc(O)c3C2=O)c2c3c(O)ccc2)c1C3=O)=O	TN1033
1885	3.93164	4.17188	3.92969	4	3.36719	3.88008	c1cc2c(cco2)c2c1ccc(=O)o2	T2875
1999	3.93164	4.17578	3.93359	3.99023	3.36719	3.87969	c1ccc(cc1)/C=C/C(=O)O	T2740
580	3.92969	4.17969	3.91797	4.00391	3.36719	3.87969	c1ccc(cc1)CCOC(=O)/C=C/c1ccc(c(c1)O)O	T6429
557	3.93359	4.17578	3.91992	3.99805	3.36719	3.87891	C(c1ccc(cc1)O)(CNC)O.Cl	T6688
567	3.93164	4.17969	3.92969	3.98438	3.36719	3.87852	C1([C@@H]([C@@H]([C@H]([C@@H](O1)C)O)O)O)O.O	T6559
1905	3.93164	4.17578	3.92773	3.99023	3.36719	3.87852	c1cc(c(c2c1ccc(=O)o2)O)O	T2851
593	3.93164	4.18359	3.92969	3.98047	3.36719	3.87852	C1(=O)OCc2c([C@]1(CC)O)cc1n(c2=O)Cc2c1nc1c(c2CC)cc(cc1)OC(=O)N1CCC(CC1)N1CCCCC1	T6228
2075	3.93164	4.18359	3.92773	3.98242	3.36719	3.87852	c12c([nH]cc1CCNC(=O)C)ccc(c2)OC	T1659
1823	3.93164	4.17578	3.93359	3.97656	3.37305	3.87812	c1cc(c(cc1CC(C(=O)[O-])O)O)O.[Na+]	T2944
1605	3.93164	4.14062	3.93555	4.00781	3.37305	3.87773	[C@]12([C@H]([C@@]([C@H](CC1)O)(C=O)C)CC[C@@]1([C@@H]2CC=C2[C@]1(C[C@H]([C@@]1([C@H]2CC(CC1)(C)C)C(=O)O)O)C)C)C	T3371
432	3.93359	4.17578	3.93164	3.98047	3.36719	3.87773	c1ccc(c(c1)C(=O)c1ccc(cc1)O)O	T7036
2333	3.93164	4.16016	3.93359	3.98438	3.37891	3.87773	OC(=O)c1cc(ccc1O)S(O)(=O)=O.CN(C)[C@H]1[C@@H]2[C@@H](O)[C@@H]3C(=C)c4c(Cl)ccc(O)c4C(=O)C3=C(O)[C@]2(O)C(=O)C(C(N)=O)=C1O	T0281
1876	3.93164	4.18359	3.92773	3.97656	3.36719	3.87734	c1cc(=O)oc2cc(c(cc12)O[C@H]1[C@@H]([C@H]([C@@H]([C@H](O1)CO)O)O)O)O	T2885
1657	3.92969	4.14453	3.93164	4.01172	3.36914	3.87734	OC(=O)[C@@H](Cc1ccc(O)c(O)c1)OC(=O)\C=C\c1ccc(O)c2oc(cc12)-c1ccc(O)c(O)c1	T3149
2148	3.93164	4.17969	3.92969	3.97852	3.36719	3.87734	n1(cnc(c1O)C(=O)N)[C@H]1[C@@H]([C@@H]([C@H](O1)CO)O)O	T1188
1827	3.93359	4.17578	3.91992	3.98828	3.36719	3.87695	c1ccc(cc1)c1cc(=O)c2c(o1)ccc(c2)O	T2940
2023	3.91797	4.18359	3.85352	4.02344	3.40234	3.87617	[Cl-].CC(=O)O[C@H](CC(O)=O)C[N+](C)(C)C	T2563
1673	3.93164	4.15234	3.93164	3.99609	3.36719	3.87578	c1cc(c(cc1C=O)O)O	T3018
986	3.92773	4.13672	3.9375	3.99805	3.37891	3.87578	[K+].[K+].OP(O)(=O)O[C@H]1[C@H](OP(O)(O)=O)[C@H](OP(O)(O)=O)[C@H](OP([O-])([O-])=O)[C@@H](OP(O)(O)=O)[C@@H]1OP(O)(O)=O	T5075
514	3.92969	4.15625	3.93359	3.99219	3.36719	3.87578	OC(=O)[C@@H](Cc1ccc(O)c(O)c1)OC(=O)\C=C\c1ccc(O)c(O)c1\C=C\c1ccc(O)c(O)c1	T6S0444
960	3.93164	4.17578	3.93945	3.96289	3.36914	3.87578	[Ca++].OC[C@H](O)[C@@H](O)C([O-])=O.OC[C@H](O)[C@@H](O)C([O-])=O	T5216
2340	3.93164	4.17578	3.93164	3.9668	3.37109	3.87539	[Ca++].Nc1nc(=O)c2N(C=O)C(CNc3ccc(cc3)C(=O)N[C@@H](CCC([O-])=O)C([O-])=O)CNc2[nH]1	T0148
1678	3.92969	4.17578	3.93164	3.97266	3.36719	3.87539	c1ccc(c(c1)C(=O)CC(C(=O)O)N)N	T3011
791	3.93164	4.17578	3.92969	3.97266	3.36719	3.87539	OC(=O)c1cc2c([nH]1)-c1c(cc(nc1C(=O)C2=O)C(O)=O)C(O)=O	T5692
1917	3.91992	4.17969	3.93164	3.97656	3.36914	3.87539	C1[C@H](Oc2cc(cc(c2C1=O)O)O)c1ccc(cc1)O	T2838
1894	3.93359	4.17578	3.92773	3.9707	3.36719	3.875	c1cc(ccc1CCC(=O)O)O	T2862
668	3.93164	4.17578	3.92578	3.97461	3.36719	3.875	C(C(=O)O)C(CC(=O)O)(C(=O)O)O	T5S0636
2129	3.93164	4.17969	3.93359	3.96094	3.36719	3.87461	c12n3[C@](C[C@]4([C@@H]1N(CCc2c1c3cccc1)CCC4)CC)(C(=O)OC)O	T1286
1945	3.92383	4.1875	3.93555	3.95508	3.36719	3.87383	C1[C@H]([C@H]([C@@H](C[C@@]1(C(=O)O)O)OC(=O)/C=C/c1cc(c(cc1)O)O)O)O	T2805
1805	3.91016	4.12109	3.92969	4.01953	3.38477	3.87305	[C@@H]1(O)CC2=CC[C@@H]3[C@@H]([C@]2(CC1)C)CC[C@]1([C@H]3CC[C@@H]1[C@@H](CC[C@H](C(C)C)CC)C)C	T2966
1900	3.93164	4.17578	3.93359	3.95117	3.36914	3.87227	C1[C@H]([C@H](Oc2cc(cc(c12)O)O)c1cc(c(cc1)O)O)O	T2856
1883	3.93164	4.17578	3.92383	3.96289	3.36719	3.87227	[C@@H]([C@@H]([C@H](C(=O)O)O)O)([C@@H](C(=O)O)O)O	T2877
1942	3.93164	4.18359	3.92969	3.94531	3.36719	3.87148	C1(=O)O[C@H]2[C@@]3([C@]41[C@H](C[C@@]3(O)C(C)(C)C)OC(=O)C4)[C@H](C(=O)O2)O	T2808
2339	3.93359	4.18359	3.92383	3.94727	3.36914	3.87148	N12CCc3c4n(C(=C[C@@]([C@H]14)(CCC2)CC)C(=O)OCC)c1c3cccc1	T0167
1818	3.93359	4.17578	3.92969	3.95117	3.36719	3.87148	c1ccc2c(c1)C(=O)c1c(C2=O)c(c(cc1)O)O	T2949
1835	3.93164	4.17578	3.92578	3.95703	3.36719	3.87148	C(CC(C(=O)O)N)CNC(=O)N	T2931
1122	3.93164	4.16016	3.93359	3.96484	3.36719	3.87148	[K+].O[C@@H]([C@H](O)[C@@H](O)C([O-])=O)[C@H](O)C(O)=O	T4916
2028	3.93164	4.17188	3.93164	3.95312	3.36719	3.87109	c1cn(c(=O)[nH]c1=O)[C@H]1[C@@H]([C@@H]([C@H](O1)CO)O)O	T2221
2162	3.93164	4.18359	3.93164	3.99609	3.30469	3.86953	C(CC(=O)N[C@@H](CSSC[C@@H](C(=O)NCC(=O)O)NC(=O)CC[C@@H](C(=O)O)N)C(=O)NCC(=O)O)[C@@H](C(=O)O)N	T1085L
579	3.93164	4.17969	3.92578	3.94336	3.36719	3.86953	C(=O)([C@@H](NC(=O)c1ccc(cc1)NC[C@@H]1N(c2c(=O)nc([nH]c2NC1)N)C=O)CCC(=O)[O-])[O-].[Ca+2]	T6431
1949	3.93359	4.16016	3.9082	3.97461	3.36914	3.86914	C([C@@H](C(=O)O)N)CC(=O)NCC	T2800
2327	3.92578	4.16797	3.93164	3.95117	3.36719	3.86875	C(=O)([C@@H](N)CCC(=O)N)O	T0326L
1538	3.93359	4.18359	3.93164	3.92773	3.36719	3.86875	C(CC(=O)CC(=O)CCc1cc(c(cc1)O)OC)c1cc(c(cc1)O)OC	T3735
2094	3.92773	4.15625	3.92383	3.9668	3.36719	3.86836	Cl.c12c([C@H](C[C@@](C2)(C(=O)C)O)O[C@H]2C[C@@H]([C@@H]([C@@H](O2)C)O)N)c(c2c(c1O)C(=O)c1c(C2=O)c(ccc1)OC)O	T1511
1778	3.92969	4.17969	3.91211	3.95117	3.36719	3.86797	C1=C(C=C(C(=C1O)O)O)[C@@H]2[C@H](C(=O)C3=C(C=C(C=C3O2)O)O)O	T2998
2167	3.93164	4.18359	3.93359	3.92383	3.36719	3.86797	C1(=O)C(=C(C(=O)c2c1cccc2)C)C/C=C(/CCC[C@@H](CCC[C@@H](CCCC(C)C)C)C)\C	T1075
1938	3.92969	4.10156	3.93555	4.00391	3.36719	3.86758	c1nc2c(c(n1)N)ncn2C1[C@@H]([C@@H]([C@H](O1)COP(=O)(O)OP(=O)([O-])OP(=O)(O)[O-])O)O.O.[Na+].[Na+]	T2812
997	3.92969	4.14844	3.92578	3.9668	3.36719	3.86758	O.O.OC(=O)C(O)=O	T5064
1621	3.89258	4.18359	3.92773	3.95703	3.37109	3.86641	C1[C@H](Oc2c(C1=O)ccc(c2)O)c1ccc(cc1)O	T3325
1378	3.92188	4.17188	3.92773	3.9375	3.36914	3.86563	C\C(C)=C\Cc1c(oc2c([C@H]3C=C(C)C[C@H]([C@@H]3C(=O)c3ccc(O)cc3O)c3ccc(O)cc3O)c(O)cc(O)c2c1=O)-c1ccc(O)cc1O	T3S1612
1813	3.91602	4.1875	3.92773	3.92188	3.36914	3.86445	[C@@]123[C@H](C([C@@H](C1)[C@](CC2)(C)OC(=O)C)(C)C)CC[C@H]3C	T2956
2286	3.93164	4.17188	3.93359	3.91602	3.36719	3.86406	C(C[C@H](C(=O)O)N)CN.Cl	T0551
1310	3.93359	4.14062	3.875	3.97852	3.39062	3.86367	C1=CC(=C(C=C1[C@@H]2[C@H](C(=O)C3=C(C=C(C=C3O2)O)O)O)O)O	T4652
1799	3.93164	4.18359	3.83789	3.99609	3.36719	3.86328	c1cccc2c1c(=O)n1c(n2)c2c(CC1)c1c([nH]2)cccc1	T2972
1565	3.92969	4.16406	3.88281	3.98633	3.34766	3.86211	[Ca++].CC(C)(CO)[C@@H](O)C(=O)NCCC([O-])=O.CC(C)(CO)[C@@H](O)C(=O)NCCC([O-])=O	T3551
1346	3.92773	4.16797	3.91992	3.92578	3.36719	3.86172	C1(=CC(=O)C(=CC1=O)C)C(C)C	T4088
2212	3.93164	4.17969	3.93359	3.89453	3.36719	3.86133	C(=O)([C@@H](N)Cc1cc(I)c(Oc2cc(I)c(O)c(I)c2)c(I)c1)O	T0864
1983	3.92969	4.16016	3.93359	3.91211	3.36914	3.86094	O.C(=O)([C@H](Cc1cc(c(c(c1)I)O)I)N)O.O	T2760
715	3.92773	4.17578	3.87305	3.92773	3.40039	3.86094	[H][C@]12C[C@@H](OC(=O)c3ccccc3)C(=C)[C@H](OC(C)=O)[C@@]3([H])[C@@H](OC(=O)c4ccccc4)[C@@H](C)C[C@]3(OC(C)=O)C(=O)\C(C)=C/[C@@]1([H])C2(C)C	T5798
2245	3.92969	4.17578	3.91992	3.91016	3.36719	3.86055	C(=O)(/C=C/c1ccc(cc1)O)c1c(cc(cc1)O)O	T0725
1800	3.92969	4.16797	3.9375	3.89648	3.36914	3.86016	OP(O)(=O)O[C@H]1[C@H](OP(O)(O)=O)[C@@H](OP(O)(O)=O)[C@H](OP(O)(O)=O)[C@H](OP(O)(O)=O)[C@@H]1OP(O)(O)=O	T2971
1561	3.92969	4.13281	3.91992	3.95117	3.36719	3.86016	[K+].C[C@@]1(COC(=O)CCC([O-])=O)[C@@H](CC[C@]2(C)[C@@H]1CCC(=C)[C@H]2\C=C\C1=CCOC1=O)OC(=O)CCC(O)=O	T3667
2144	3.93164	4.14062	3.93164	3.92969	3.36719	3.86016	[C@H]1(C[C@H](CC(=O)O1)O)CC[C@@H]1[C@H]2[C@@H](OC(=O)[C@H](CC)C)C[C@H](C=C2C=C[C@@H]1C)C	T1207
1802	3.93164	4.17188	3.93164	3.89453	3.36914	3.85977	c1ccc2c(c1)C(=O)C(=CC2=O)O	T2969
1552	3.93164	4.15234	3.92383	3.91992	3.36719	3.85898	C1Oc2c(O1)cc(cc2)O	T3676
1687	3.93164	4.17188	3.90625	3.9043	3.36719	3.85625	C1CCN(CC1)C(=O)/C=C/C=C/c1cc2c(cc1)OCO2	T3002
1544	3.92969	4.17578	3.93555	3.87305	3.36719	3.85625	C(=O)(c1ccc(cc1)O)OC	T3728
2196	3.93359	4.16797	3.89648	3.91211	3.36914	3.85586	C([C@@H]([C@@H]1C(=C(C(=O)O1)O)O)O)O	T0928
1495	3.89258	4.06641	3.92578	4.02734	3.36719	3.85586	C1=C(C(/C(=C\C)/[C@@H](O1)O[C@@H]1O[C@@H]([C@H]([C@@H]([C@H]1O)O)O)CO)CC(=O)OC[C@H]1O[C@H]([C@@H]([C@H]([C@@H]1O)O)O)OCCc1ccc(cc1)O)C(=O)OC	T3803
1842	3.93164	4.08984	3.91406	3.97461	3.36719	3.85547	O([C@H]1[C@H](O)[C@@H](O)[C@H](O)[C@H](O1)CO)c1c(c(cc(c1)O)O)C(=O)CCc1ccc(cc1)O	T2922
1824	3.93164	4.05078	3.91797	4.00391	3.36719	3.8543	c1(oc(cc1)C=O)CO	T2943
1043	3.92969	4.17188	3.92578	3.91992	3.32227	3.85391	OCl(=O)(=O)=O.OCl(=O)(=O)=O.COc1cc2CCN(C)C(Cc3ccc(O)c(Oc4cc5[C@@H](Cc6ccc(O)cc6)N(C)CCc5cc4OC)c3)c2cc1OC	T4S1102
2061	3.93164	4.05859	3.89453	4.01172	3.37109	3.85352	[C@@]12([C@@]([C@H](CC2)c2ccc(=O)oc2)(CC[C@H]2[C@H]1CC[C@H]1[C@@]2(CC[C@@H](C1)O)C)C)O	T1719
2118	3.92188	4.17188	3.93359	3.87305	3.36328	3.85273	[Na+].c12c(nc3c(n1C[C@@H]([C@@H]([C@@H](COP(=O)([O-])O)O)O)O)cc(c(C)c3)C)c(=O)[nH]c(=O)n2	T1331
999	3.93164	4.01953	3.93555	4.00781	3.36719	3.85234	O.O[C@@H]([C@@H](O)C(O)=O)C(O)=O	T5062
2316	3.93164	4.15234	3.93164	3.86719	3.37891	3.85234	C1(=O)CC[C@]2([C@@H](C1)CC(=O)[C@H]1[C@@H]3CC[C@H]([C@@H](CCC(=O)O)C)[C@@]3(C)C(=O)C[C@H]21)C	T0408
1442	3.93164	4.17188	3.89062	3.89844	3.36719	3.85195	C(=O)(/C=C/c1cc(c(cc1)O)O)OC[C@H]1O[C@H]([C@@H]([C@H]([C@@H]1O)O[C@@H]1O[C@H]([C@@H]([C@H]([C@H]1O)O)O)C)O)OCCc1cc(c(cc1)O)O	T3892
2182	3.92969	4.17969	3.80469	3.97852	3.36719	3.85195	[C@@H](C(S)(C)C)(C(=O)O)N	T0983
1868	3.93359	4.15625	3.86523	3.93555	3.36719	3.85156	C1CC2C3C(C1O2)C(=O)OC3=O	T2894
2296	3.92578	4.17188	3.93164	3.86133	3.36719	3.85156	C(=O)([C@@H](N)Cc1ccc(O)cc1)O	T0493
2043	3.92578	4.02734	3.89453	4.01953	3.38867	3.85117	c1ccc(cc1)[C@H](C(=O)O[C@@H]1C[C@@H]2[C@@H]3[C@H]([C@H](C1)N2C)O3)CO.Br.O.O.O	T2182
2102	3.92578	4.19531	3.93359	3.90039	3.29883	3.85078	[C@H]12[C@H]3[C@@]([C@](CC3)(C(=O)C)O)(CC[C@@H]1[C@@]1(C(=CC(=O)CC1)CC2)C)C	T1429
562	3.93164	4.15625	3.83984	3.95703	3.36719	3.85039	O.O.Oc1cc(O)c2c(c1)oc(-c1ccc(O)c(O)c1)c(O)c2=O	T6630
1779	3.93164	4.13281	3.90039	3.91797	3.36719	3.85	OC(=O)c1cc(O)c2C(=O)c3c(cccc3O)C(=O)c2c1	T2997
146	3.92969	4.15234	3.92969	3.85938	3.36914	3.84805	[Na+].[Na+].[Na+].O[C@H]1[C@@H](O)[C@@H](O[C@@H]1COP([O-])(=O)OP([O-])(=O)OP(O)([O-])=O)n1ccc(=O)[nH]c1=O	T8393
2232	3.92773	3.98828	3.92969	3.98633	3.38477	3.84336	[C@H]12[C@H](O[C@H]3[C@@](O2)(C(=O)C[C@H](O3)C)O)[C@H]([C@@H]([C@@H]([C@@H]1NC)O)NC)O.Cl.Cl	T0788
30	3.92969	4.16016	3.93164	3.80664	3.38867	3.84336	[H][C@@]12CC=C3C(=CC[C@]4(C)[C@@H]([C@@H](CCC(=C)C(C)C)C(O)=O)[C@H](O)C[C@@]34C)[C@@]1(C)CC[C@H](OC(C)=O)C2(C)C	TN1563
1303	3.91602	4.16016	3.93164	3.81641	3.39062	3.84297	[Na+].[Na+].O[C@H]1[C@@H](O)[C@@H](O[C@@H]1COP([O-])(=O)OP(O)([O-])=O)n1ccc(=O)[nH]c1=O	T4706
639	3.93359	4.17188	3.87305	3.86719	3.36719	3.84258	C1=CC(=CC=C1C2=C(C(=O)C3=C(O2)C(=C(C=C3O)O)O)O)O	T5S1331
2135	3.92773	4	3.90625	4.00781	3.36719	3.8418	[C@@H]1(C[C@@H]2[C@H](CC[C@]3([C@H]2CC[C@@]3(C(=O)C)OC(=O)C)C)[C@@]2(C1=CC(=O)CC2)C)C	T1261
871	3.92383	4.16797	3.9043	3.95703	3.25	3.84063	Oc1cc(O)c2C[C@@H](OC(=O)c3cc(O)c(O)c(O)c3)[C@H](Oc2c1)c1cc(O)c(O)c2c1cc(cc(O)c2=O)[C@H]1Oc2cc(O)cc(O)c2C[C@H]1OC(=O)c1cc(O)c(O)c(O)c1	T5429
2143	3.92969	3.95508	3.93164	4.01172	3.36719	3.83906	[C@@H]1(n2c(=O)nc(cc2)N)O[C@@H]([C@H]([C@H]1O)O)COP(=O)(OP(=O)(OCC[N+](C)(C)C)[O-])[O-].[Na+]	T1208
56	3.92578	4.14453	3.93164	3.82031	3.37109	3.83867	[Na+].[Na+].O[C@@H]1[C@@H](COP([O-])([O-])=O)O[C@H]([C@@H]1O)n1ccc(=O)[nH]c1=O	TMA2440
1680	3.83398	4.16406	3.86523	3.95312	3.36914	3.83711	C(C[N+](=O)[O-])C(=O)O	T3009
147	3.91602	4.16797	3.93359	3.79102	3.36719	3.83516	O.N[C@@H](CC(N)=O)C(O)=O	T8392
718	3.92969	4.18359	3.93164	3.81641	3.3125	3.83477	[H][C@]12C[C@@H](C)[C@]3([H])[C@H](C[C@H](O)[C@@]3(C)[C@@H](OC(C)=O)[C@]1([H])C(=C)C(=O)O2)OC(C)=O	T5793
1137	3.92383	4.04297	3.93359	3.88867	3.36914	3.83164	[Na+].[Na+].[Na+].O[C@@H]1[C@@H](COP([O-])(=O)OP([O-])(=O)OP(O)([O-])=O)O[C@H]([C@@H]1O)n1cnc2c1[nH]cnc2=O	T4897
1955	3.68945	4.14844	3.92188	3.96875	3.40234	3.82617	O1[C@@H](O[C@@H]2[C@H](Oc3c(C2=O)c(O)cc(O)c3)c2cc(O)c(O)cc2)[C@H](O)[C@H](O)[C@@H](O)[C@@H]1C	T2794
790	3.92969	4.11719	3.93164	3.77539	3.36719	3.82422	[Na+].[Na+].OC(=O)c1cc(nc2C(=O)C(=O)c3cc([nH]c3-c12)C([O-])=O)C([O-])=O	T5693
33	3.92578	4.15625	3.93164	3.77734	3.32617	3.82344	[H][C@@]12CC=C3C(=CC[C@]4(C)[C@@H]([C@@H](CC\C=C(/C)C)C(O)=O)[C@H](O)C[C@@]34C)[C@@]1(C)CC[C@H](OC(C)=O)C2(C)C	TN1109
2251	3.92773	4.17188	3.93359	3.70898	3.36719	3.82187	C(=O)([C@H](N)Cc1ccccc1)O	T0689
68	3.93359	4.16797	3.9082	3.9375	3.15625	3.8207	C([C@@H](C(=O)O)N)NC(=O)C(=O)O	TL0001
975	3.92773	4.13672	3.93359	3.72461	3.36914	3.81836	[Na+].[Na+].[Na+].OC(C(CC([O-])=O)C([O-])=O)C([O-])=O	T5087
1523	3.93164	4.03516	3.83398	3.91797	3.36914	3.81758	C([C@H]([C@H]([C@H]([C@H](CO)O)O)O)O)O	T3756
2024	3.93164	3.89062	3.88086	3.96875	3.40039	3.81445	C(CNC(=O)CC[C@H]([C@H]1CC[C@H]2[C@@H]3[C@H](C[C@@H]4C[C@@H](CC[C@@]4([C@H]3CC[C@]12C)C)O)O)C)S(=O)(=O)O	T2532
13	3.93164	3.83594	3.93164	3.99219	3.37891	3.81406	C1=CC=C(C=C1)C2=CC(=O)C3=C(C=C(C=C3O2)O[C@H]4[C@@H]([C@H]([C@@H]([C@H](O4)C(=O)O)O)O)O)O	TQ0287
922	3.92383	4.05859	3.92188	3.83594	3.32617	3.81328	[Na+].C[C@H](CCC(=O)NCC([O-])=O)[C@H]1CC[C@H]2[C@@H]3[C@H](O)C[C@@H]4C[C@H](O)CC[C@]4(C)[C@H]3CC[C@]12C	T5259
848	3.93359	4.17969	3.70508	3.95703	3.28125	3.81133	Clc1cc(NC(=O)Nc2ccccc2)ccn1	T5571
2208	3.58398	4.14844	3.92383	4.01953	3.36719	3.80859	OC(=O)c1cnccc1	T0879
926	3.91797	3.97656	3.92383	3.91211	3.31055	3.8082	[Na+].C[C@H](CCC(=O)NCC([O-])=O)[C@H]1CC[C@H]2[C@@H]3CC[C@@H]4C[C@H](O)CC[C@]4(C)[C@H]3C[C@H](O)[C@]12C	T5254
1345	3.92969	4.14062	3.87305	3.72852	3.36719	3.80781	OC(=O)c1cccnc1C(O)=O	T4096
2221	3.92383	4.16797	3.58398	3.97461	3.38477	3.80703	[C@H]1([C@H](Cc2c(cc(cc2O1)O)O)O)c1cc(c(cc1)O)O	T0822
591	3.92578	3.91992	3.93555	3.88086	3.36914	3.80625	[Na+].[Na+].COc1ccc(cc1OP([O-])([O-])=O)\C=C/c1cc(OC)c(OC)c(OC)c1	T6272
1583	3.93164	3.86523	3.92969	3.95312	3.3457	3.80508	C(=O)(C)OC(C)(/C=C/C(=O)[C@](C)(O)[C@H]1[C@@H](C[C@]2([C@@H]3CC=C4C(C(=O)[C@H](C[C@H]4[C@@]3(C(=O)C[C@]12C)C)O)(C)C)C)O)C	T3404
1884	3.92383	4.17578	3.92773	3.98828	3.00586	3.8043	c1ccc(cc1)c1cc(=O)c2ccccc2o1	T2876
2185	3.71289	4.17188	3.92383	3.92578	3.28125	3.80313	[Na+].CO[C@@H]1[C@@H](OC(N)=O)[C@@H](O)[C@H](Oc2ccc3c([O-])c(NC(=O)c4ccc(O)c(C\C=C(\C)C)c4)c(=O)oc3c2C)OC1(C)C	T0974
984	3.91797	4.16016	3.82031	3.72461	3.38867	3.80234	[Na+].C[C@H](CCC([O-])=O)[C@H]1CC[C@H]2[C@@H]3CC[C@@H]4C[C@H](O)CC[C@]4(C)[C@H]3C[C@H](O)[C@]12C	T5077
2081	3.93359	4.1875	3.50977	3.99609	3.38281	3.80195	C1(=C(CCCC1(C)C)C)/C=C/C(=C/C=C/C(=C/C=C/C=C(/C=C/C=C(/C=C/C1=C(CCCC1(C)C)C)\C)\C)/C)/C	T1633
2097	3.93164	4.17578	3.50977	4.01562	3.36719	3.8	n1(c2c(nc1)c(ncn2)N)[C@@H]1O[C@@H]([C@H]([C@@H]1O)O)CO	T1506
47	3.91797	3.93945	3.93359	3.80859	3.38867	3.79766	[Na+].[Na+].O[C@@H]1[C@@H](COP([O-])([O-])=O)O[C@H]([C@@H]1O)n1cnc2c1nc[nH]c2=O	TMS1830
1699	3.92188	4.15625	3.67773	3.87891	3.35352	3.79766	[O-]Cl(=O)(=O)=O.COc1c(C)c(O)cc2[o+]c(ccc12)-c1ccccc1	T2S2043
2120	3.87109	4.16016	3.67188	3.91602	3.36719	3.79727	O(C[C@@H](C(=O)O)N)P(=O)(O)O	T1324
411	3.92383	3.96484	3.89062	3.82422	3.37109	3.79492	[H][C@@]12CC[C@H]([C@H](C)CCC(O)=O)[C@@]1(C)[C@@H](O)C[C@@]1([H])[C@@]2([H])[C@@H](O)C[C@]2([H])C[C@H](O)CC[C@]12C	T7331
2352	3.74023	4.16797	3.92773	3.76758	3.36719	3.79414	C(=O)([C@@H](N)[C@H](CC)C)O	T0063
2323	3.92188	4.14844	3.50391	3.99805	3.38867	3.79219	C1CNCCN1.C[C@]12CC[C@H]3[C@@H](CCc4c3ccc(OS(=O)(=O)O)c4)[C@@H]1CCC2=O	T0345
1863	3.57031	4.17578	3.88477	3.96094	3.36719	3.7918	C1[C@H](Oc2c(C1=O)ccc(c2)O)c1ccc(cc1)O[C@H]1[C@@H]([C@H]([C@@H]([C@H](O1)CO)O)O)O	T2899
2284	3.92773	3.89453	3.90039	3.86523	3.36719	3.79102	OC(=O)c1cc(O)c(O)cc1	T0562
893	3.92578	3.97461	3.9375	3.74023	3.375	3.79062	[Na+].[Na+].Nc1ccn([C@@H]2O[C@H](COP(O)(=O)OP([O-])(=O)OP(O)([O-])=O)[C@@H](O)[C@H]2O)c(=O)n1	T5288
1606	3.92578	4.17969	3.73438	3.74414	3.36719	3.79023	c12c(cccc1)C[C@@H]1c3c2c(c(cc3CCN1C)OC)OC	T3369
1712	3.92773	4.17969	3.74023	3.70312	3.39062	3.78828	[H][C@@]12CC(C)(C)CC[C@@]1(CC[C@]1(C)C2=CC[C@]2([H])[C@@]3(C)CC[C@H](OC(C)=O)C(C)(C)[C@]3([H])CC[C@@]12C)C(O)=O	T2S1396
1456	3.92383	4.125	3.92578	3.83789	3.12109	3.78672	O1C(=O)[C@H]([C@@H]([C@H]1C)C[C@H]([C@@](C)([C@H]1CC[C@]2(C3=CC(=O)[C@@H]4C[C@H]([C@H](C[C@@]4([C@H]3CC[C@]12C)C)O)O)O)O)O)C	T3870
794	3.92383	3.92773	3.92188	3.82422	3.32617	3.78477	[H][C@@]12C[C@@H](C)[C@]34C=C(C)[C@H](O)[C@@]3(O)[C@H](O)C(C)=C[C@]([H])(C4=O)[C@]1([H])C2(C)C	T5689
36	3.92773	4.13672	3.92773	3.5332	3.39453	3.78398	[H][C@@]12CC=C3C(=CC[C@]4(C)[C@@H]([C@@H](CCC(=C)C(C)C)C(O)=O)[C@H](O)C[C@@]34C)[C@@]1(C)CC[C@H](O)C2(C)C	TN1085
827	3.92969	3.95898	3.91992	3.73633	3.36719	3.78242	OC(=O)c1ccccc1C(O)=O	T5603
1088	3.92969	4.17969	3.91602	3.48633	3.39648	3.78164	[H][C@@]12CCc3cc(C(C)C)c(O)c(O)c3[C@]1(CCCC2(C)C)C(O)=O	T4957
2018	3.92969	4.17969	3.43164	3.99609	3.36719	3.78086	c1cc(ccc1CCO[C@H]1[C@@H]([C@H]([C@@H]([C@H](O1)CO)O)O)O)O	T2717
16	3.92969	4.06641	3.92188	3.67383	3.29297	3.77695	[H][C@@]12CCC3=C(CC[C@]4(C)[C@H](CC[C@@]34C)[C@@H](CC\C=C(/C)C)C(O)=O)[C@@]1(C)CC[C@@H](OC(C)=O)C2(C)C	TN2286
854	3.93164	3.76172	3.93359	3.88867	3.36719	3.77656	OC(=O)c1cc(=O)cc(o1)C(O)=O	T5558
2006	3.92773	4.16016	3.92773	3.88086	2.98633	3.77656	Oc1cc(O)c2C[C@@H](OC(=O)c3cc(O)c(O)c(O)c3)[C@H](Oc2c1)c1ccc(O)c(O)c1	T2732
783	3.92188	4.15625	3.82227	3.58203	3.40039	3.77656	[H][C@]12[C@@H](CC[C@]1(C)CC[C@]1(C)[C@]2([H])CC[C@]2([H])[C@@]3(C)CCC(=O)C(C)(C)[C@]3([H])CC[C@@]12C)C(C)=C	T5708
2179	3.92578	4.15234	3.48242	3.98047	3.31836	3.77188	[C@H]12[C@H]3[C@@H](c4c(CC3)cc(cc4)O)CC[C@@]1(C(=O)CC2)C	T1009
2292	3.51953	4.17578	3.93555	3.85156	3.37109	3.7707	Cl.CN(C)[C@H]1[C@@H]2[C@@H](O)[C@@H]3C(=C)c4cccc(O)c4C(=O)C3=C(O)[C@]2(O)C(=O)C(C(N)=O)=C1O	T0518
283	3.93164	3.73633	3.93359	3.87891	3.36719	3.76953	OC(=O)c1ccc(cc1)C(O)=O	T8031
1062	3.92383	4.17188	3.86719	3.95703	2.92578	3.76914	Oc1cc(O)c2C[C@H](OC(=O)c3cc(O)c(O)c(O)c3)[C@@H](Oc2c1)c1cc(O)c(O)c2c1cc(cc(O)c2=O)[C@H]1Oc2cc(O)cc(O)c2C[C@H]1OC(=O)c1cc(O)c(O)c(O)c1	T4S0554
2282	3.92188	3.77148	3.91602	3.86133	3.36719	3.76758	OC(=O)c1cc(O)cc(O)c1	T0570
1459	3.92969	4.19531	3.42383	3.94141	3.3457	3.76719	[C@H]1(CC(=O)c2c(O1)cc(cc2OC)O)c1ccccc1	T3867
2029	3.93164	4.17578	3.38672	3.9707	3.36914	3.7668	c1c(c(cc2CC[C@H]3[C@@H]4CC[C@@H]([C@]4(CC[C@@H]3c12)C)O)O)OC	T2220
2223	3.93359	4.04688	3.93164	3.90234	3.00586	3.76406	O.O.O.CC1(C)S[C@@H]2[C@H](NC(=O)[C@H](N)c3ccccc3)C(=O)N2[C@H]1C(O)=O	T0814
195	3.92969	4.16406	3.57422	3.73047	3.39453	3.75859	[H][C@@]12CC(C)(C)CC[C@@]1(CC[C@]1(C)C2=CC[C@]2([H])[C@@]3(C)C[C@H](O)[C@H](O)[C@@](C)(C(O)=O)[C@]3([H])CC[C@@]12C)C(O)=O	T8167
1579	3.92188	3.9668	3.63477	3.88672	3.38086	3.7582	C1=CC(=C(C=C1CCO[C@H]2[C@@H]([C@H]([C@@H]([C@H](O2)CO)OC(=O)/C=C/C3=CC(=C(C=C3)O)O)O[C@H]4[C@@H]([C@H]([C@@H]([C@H](O4)CO)O)O)O)O)O)O	T3409
1784	3.89062	4.17578	3.3418	4	3.38086	3.75781	C1[C@H](Oc2cc(cc(c2C1=O)O)O)c1ccccc1	T2992
1903	3.92773	4.17188	3.40625	3.88672	3.37109	3.75273	C1C[C@@H]([C@@]23C[C@H]([C@@](CC(=C)[C@H]12)(O3)O)C(C)C)C	T2853
2210	3.92969	3.64258	3.91406	3.90234	3.36719	3.75117	OC(=O)c1cc(O)c(O)c(O)c1	T0877
2332	3.92578	3.70508	3.90234	3.98047	3.23633	3.75	C1(=O)CC[C@]2(C(=C1)CC[C@H]1[C@@H]3CC[C@](C#C)(O)[C@@]3(C)CC[C@H]21)C	T0301
1599	3.92773	3.96484	3.45898	4.01172	3.37305	3.74727	c1cc(cc2CC[C@H]3[C@@H]4CC[C@H]([C@]4(CC[C@@H]3c12)C)O)O	T3378
1175	3.92773	3.58984	3.92188	3.92188	3.37109	3.74648	OC(=O)C(=O)Cc1ccc(O)cc1	T4858
1124	3.62695	3.82227	3.92969	3.96875	3.375	3.74453	[Na+].[Na+].OC(O)(C([O-])=O)C([O-])=O	T4914
2125	3.43164	3.98633	3.93359	3.97266	3.39648	3.74414	Cl.CN(C)[C@H]1[C@@H]2C[C@H]3C(C(=O)c4c(O)ccc(Cl)c4[C@@]3(C)O)=C(O)[C@]2(O)C(=O)C(C(N)=O)=C1O	T1304
1280	3.91797	4.18359	3.5957	3.63086	3.37305	3.74023	O.[Na+].[Na+].Cc1cn([C@H]2C[C@H](O)[C@@H](COP([O-])([O-])=O)O2)c(=O)[nH]c1=O	T4730
979	3.59766	3.94141	3.93359	3.84375	3.375	3.73828	[Ca++].CSCCC(O)C([O-])=O.CSCCC(O)C([O-])=O	T5082
1518	3.92969	4.16797	3.40625	3.82031	3.36719	3.73828	C(=C/C(=O)O)\C(=O)O	T3763
723	3.91211	4.15625	3.43945	3.79297	3.37109	3.73438	[H][C@]12[C@@H](CC[C@@]1(CC[C@]1(C)[C@]2([H])CC[C@]2([H])[C@@]3(C)CC[C@H](OC(=O)CC(C)(C)C(O)=O)C(C)(C)[C@]3([H])CC[C@@]12C)C(O)=O)C(C)=C	T5782
2191	3.74414	4.17969	3.40039	3.97656	3.36328	3.73281	N12[C@@H]([C@@H](C2=O)NC(=O)Cc2ccccc2)SC([C@@H]1C(=O)[O-])(C)C.[Na+]	T0958
1954	3.29492	4.17969	3.78125	4.01172	3.36914	3.72734	c1ccc(cc1)[C@H](C#N)O[C@H]1[C@@H]([C@H]([C@@H]([C@H](O1)CO[C@H]1[C@@H]([C@H]([C@@H]([C@H](O1)CO)O)O)O)O)O)O	T2795
1764	3.93164	3.7207	3.90039	3.70898	3.36719	3.72578	OC(=O)C(O)=O	T2O2680
1880	3.43164	3.88281	3.92383	4.03125	3.35156	3.72422	C1[C@@H]([C@@H](C[C@H]2C(=O)C=C3[C@@]4(CC[C@@H]([C@]4(CC[C@@H]3[C@@]12C)C)[C@](C)([C@@H](CCC(C)(C)O)O)O)O)O)O	T2881
2249	3.92969	3.89844	3.44727	3.97461	3.37109	3.72422	[C@@H]12C[C@H](O)CC[C@]1(C)[C@H]1CC[C@]3(C)[C@H](CC[C@H]3[C@@H]1[C@@H](O)C2)[C@H](C)CCC(=O)O	T0700
906	3.93164	3.56641	3.92969	3.82227	3.36719	3.72344	OC(=O)c1ccc(o1)C(O)=O	T5275
1811	3.92969	4.17578	3.41797	3.68164	3.40234	3.72148	[C@@H]1([C@@H]([C@@H](C[C@](C1)(C(=O)O)O)O)O)O	T2958
803	3.92969	4.15234	3.92773	3.22852	3.36914	3.72148	O.OC(=O)CC(O)(CC(O)=O)C(O)=O	T5669
1861	3.92969	4.17578	3.10156	4.01172	3.36719	3.71719	c1cc(ccc1c1coc2c(c1=O)ccc(c2)O[C@H]1[C@@H]([C@H]([C@@H]([C@H](O1)CO)O)O)O)O	T2901
200	3.44336	4.14844	3.92188	3.92773	3.12695	3.71367	CC(Oc1cc(O[C@@H]([C@@H](C2)OC(c(cc3OC(C)=O)cc(OC(C)=O)c3OC(C)=O)=O)c(cc3OC(C)=O)cc(OC(C)=O)c3OC(C)=O)c2c(OC(C)=O)c1)=O	T8160
76	3.92969	4.00781	3.3457	3.89844	3.36719	3.70977	C1=CC2=C(C=C1N)OC(=O)C=C2C(F)(F)F	TJS0341
1902	3.92578	3.66406	3.61914	3.9082	3.40234	3.70391	[C@@H]1([C@@H]([C@H]([C@@H]([C@H](O1)CO)O)O)O)Oc1c(cc(cc1)[C@H]1OC[C@H]2[C@@H]1CO[C@H]2c1cc(c(cc1)OC)OC)OC	T2854
724	3.92188	4.12891	3.39648	3.6875	3.375	3.70195	[H][C@]12CC[C@]3([H])[C@@]4(C)CC[C@H](OC(C)=O)C(C)(C)[C@]4([H])CC[C@@]3(C)[C@]1(C)CC[C@@]1(C)CCC(=C)[C@@H](C)[C@]21[H]	T5781
2215	3.91016	4.10547	3.78711	3.37695	3.31055	3.69805	C1C[C@H](O)CC2=CC[C@H]3[C@@H]4CC[C@H](C(=O)C)[C@@]4(C)CC[C@@H]3[C@@]12C	T0851
484	3.93164	3.63477	3.92969	3.97852	3.00977	3.69687	C\C=C(/C)C(=O)OC1C(OC(=O)C(\C)=C\C)C(C)(C)Oc2ccc3ccc(=O)oc3c12	T6S1423
2140	3.92969	4.17969	3.02148	3.91602	3.40234	3.68984	[N+](=O)(O)[O-].[C@H]1([C@@H](C(=O)OC1)CC)Cc1n(cnc1)C	T1231
1601	3.89453	3.90039	3.24609	4.00781	3.38672	3.68711	C1=CC(=C(C=C1C2=CC(=O)C3=C(C=C(C=C3O2)O[C@H]4[C@@H]([C@H]([C@@H]([C@H](O4)CO)O)O)O)O)O)O	T3376
1080	3.92969	3.91602	3.44531	3.74805	3.39062	3.68594	[Na+].[Na+].[Na+].Nc1ccn([C@H]2C[C@H](O)[C@@H](COP([O-])(=O)OP([O-])([O-])=O)O2)c(=O)n1	T4972
1006	3.38672	3.8125	3.93555	3.91797	3.36914	3.68438	O[C@H]([C@@H](O)C(O)=O)C(O)=O.O[C@H]([C@@H](O)C(O)=O)C(O)=O.CN1CCC[C@H]1c1cccnc1	T5034
992	3.92773	3.79492	3.55078	3.88281	3.25195	3.68164	[K+].OC1O[C@H](COP(O)([O-])=O)[C@@H](O)[C@H](O)[C@H]1O	T5069
1512	3.42773	3.74805	3.92188	4.00391	3.30469	3.68125	C1C(CC[C@@]2(CC[C@]3([C@@]4(CC[C@H]5C([C@H]([C@@H](C[C@@]5([C@H]4CC=C3[C@H]12)C)O)O)(C)C)C)C)C(=O)O)(C)C	T3772
543	3.20898	3.9668	3.93359	3.92969	3.36719	3.68125	[Na+].N[C@@H](CCC(O)=O)C([O-])=O	T6871
1667	3.93164	3.33789	3.81836	3.95898	3.35156	3.67969	[C@H]12[C@H]3[C@@H]([C@@]4(C(=CC(=O)CC4)CC3)C)CC[C@@]1([C@H](CC2)C(=O)COC(=O)C)C	T3033
2270	3.93164	4.17188	3.72266	3.83203	2.73047	3.67773	C([C@@H]1[C@H]([C@@H]([C@@H](C(O1)O)O)O)O)O	T0592
564	3.93164	4.07422	2.94922	4.03906	3.36914	3.67266	n1cn(c2ncnc(c12)NC)[C@H]1[C@H](O)[C@H](O)[C@H](O1)CO	T6599
2045	3.2793	4.15234	3.64258	3.99414	3.28711	3.67109	[C@@H]12[C@@]([C@H]([C@@]34[C@@]5([C@H]1O5)[C@@]1([C@@H](C[C@@H]3O4)C3=C(CC1)C(=O)OC3)C)O)(O2)C(C)C	T2179
773	3.91992	4.17969	3.07617	3.76172	3.39062	3.66562	[H][C@@]12Cc3cc(O)c(OC)cc3-c3c(OC)c(O)cc(CCN1C)c23	T5720
733	3.33398	3.85938	3.93555	3.79883	3.39258	3.66406	[H][C@@]1(OC1(C)C)[C@@H](O)C[C@@H](C)C1=C2C[C@H](O)[C@@]3([H])[C@@]4(C)CCC(=O)C(C)(C)[C@]4([H])CC[C@]3(C)[C@@]2(C)CC1	T5770
360	3.11523	3.92969	3.89844	3.99805	3.37891	3.66406	[Cl-].C[S+](C)CCC(N)C(O)=O	T7908
2303	3.91797	4.15625	2.91406	3.94727	3.375	3.66211	Oc1c(O)c2c3c(c1)c(=O)oc1c3c(cc(O)c1O)c(=O)o2	T0465
576	3.91602	4.17578	3.38477	3.4668	3.36719	3.66211	c1(ccc(cc1)O)OC1CCCCO1	T6463
327	3.82422	4.17578	2.9375	3.96484	3.40039	3.66055	[Cl-].CCN(CC)c1ccc2c(-c3ccccc3C(O)=O)c3ccc(cc3[o+]c2c1)N(CC)CC	T7975
288	3.88867	3.88867	3.42969	3.70117	3.375	3.65664	OC(C(c1ccccc1)=O)=O	T8025
1960	3.92773	4.16016	3.93555	4.01953	2.22852	3.6543	O([C@]12[C@@H]3[C@](C(=O)[C@H](OC(=O)C)C4=C([C@@H](O)C[C@@](O)([C@H]3OC(=O)c3ccccc3)C4(C)C)C)([C@@H](O)C[C@H]1OC2)C)C(=O)C	T2788
589	3.71094	3.86719	3.91406	3.94336	2.83008	3.65313	OC(C)(C)CCC[C@@H](C)[C@@H]1[C@@]2(C)CCC/C(=C\C=C/3\C[C@@H](O)C[C@H](O)C3=C)/[C@@H]2CC1	T6316
2098	3.56836	4.16797	3.21875	3.9043	3.38477	3.64883	[C@H]1([C@H](CO[C@H]([C@@H]1O)C/C(=C/C(=O)OCCCCCCCCC(=O)O)/C)C[C@H]1[C@@H](O1)[C@H]([C@H](C)O)C)O	T1465
1647	3.45703	4.17578	3.39648	3.9668	3.24219	3.64766	c1cc(ccc1c1coc2cc(cc(c2c1=O)O)O)O[C@H]1[C@@H]([C@H]([C@@H]([C@H](O1)CO)O)O)O	T3233
1698	3.93164	4.14453	3.91797	3.58789	2.61133	3.63867	[H][C@]12[C@@H](OC(=O)CC(C)C)C(=O)O[C@]3([H])C[C@@]4([H])C(C)=C(O)C(=O)C[C@]4(C)[C@@]4([H])[C@@H](O)[C@H](O)[C@]1(OC[C@@]234)C(=O)OC	T2S2046
1101	3.92188	4.02344	3.2168	3.65039	3.375	3.6375	[Na+].[Na+].OC[C@@]1(O)O[C@H](COP([O-])([O-])=O)[C@@H](O)[C@@H]1O	T4941
598	3.92773	3.95312	3.15234	3.76172	3.375	3.63398	[C@@H]1(C[C@@H]2[C@@H](C1)[C@@H](/C=C/C(=O)O[C@H](CCC/C=C/2)C)O)O	T6062
1651	3.93164	4.17188	2.82031	3.875	3.36914	3.63359	C1C[C@H]2C(=O)N[C@H](C(=O)N2C1)Cc1c[nH]c2ccccc12	T3208
1541	3.40234	3.97461	3.61133	3.80273	3.36719	3.63164	c1ccc(cc1)CCC(=O)O	T3731
2173	3.90625	3.77148	3.12109	3.96289	3.37695	3.62773	[C@H]1(CC(=O)c2c(O1)cc(cc2O)O[C@@H]1O[C@H](CO[C@H]2[C@@H]([C@@H]([C@H]([C@@H](O2)C)O)O)O)[C@H]([C@@H]([C@H]1O)O)O)c1cc(c(cc1)OC)O	T1035
86	3.79688	4.07422	3.43945	3.43945	3.37695	3.62539	OC1O[C@@H]([C@@H](O)[C@H](O)[C@H]1O)C(O)=O	TJO2758
1347	3.48828	4.14844	3.34961	3.73633	3.36719	3.61797	Cl.COc1cc(cc(OC)c1O)C(=O)OCCCCNC(N)=N	T4080
759	3.91992	3.94531	3.39844	3.39258	3.39844	3.61094	[H][C@]1(CC[C@]2(C)C3=C(CC[C@@]12C)[C@@]1(C)CC[C@H](O)C(C)(C)[C@]1([H])CC3)[C@H](C)CC\C=C(/C)C	T5737
2086	3.91016	3.91211	3.13086	3.9375	3.16016	3.61016	[C@@H]1(n2c(=O)nc(cc2)N)O[C@@H]([C@H]([C@H]1O)O)CO	T1591L
1701	3.91016	3.94336	3.92773	2.90039	3.36133	3.60859	O.O.OC[C@H]1O[C@@H](Oc2cc(O)cc(O)c2C(=O)CCc2ccc(O)cc2)[C@H](O)[C@@H](O)[C@@H]1O	T2S2003
1445	3.18555	3.74609	3.79883	3.91797	3.37109	3.60391	O1[C@H]([C@@H]([C@H]([C@@H]([C@H]1CO[C@@H]1OC[C@@H]([C@@H]([C@H]1O)O)O)O)O)O)OC/C=C/c1ccccc1	T3886
1275	3.13477	4.14062	3.47461	3.85938	3.39453	3.60078	[Na+].[Na+].O[C@H]1C[C@@H](O[C@@H]1COP([O-])([O-])=O)n1ccc(=O)[nH]c1=O	T4735
770	3.92773	4.17188	3.93359	3.9375	2.00195	3.59453	C\C(C)=C\CCC1(C)CC(O)c2c(O)c3C(=O)C4=CC5CC6C(C)(C)OC(C\C=C(/C)C(O)=O)(C5=O)C46Oc3c(C\C=C(/C)C)c2O1	T5724
2003	3.91992	4.13672	3.51172	3.02539	3.36719	3.59219	[Na+].[Na+].[O-]C(=O)C1C2CCC(O2)C1C([O-])=O	T2736
1272	3.77734	4.03906	3.20312	3.56641	3.375	3.59219	[Na+].[Na+].O.O.O.O.N=C(NP([O-])(=O)O)N(C)CC([O-])=O	T4739
1083	3.92969	3.64062	3.19531	3.80273	3.37109	3.58789	[Na+].[Na+].[Na+].Nc1nc(=O)c2ncn([C@@H]3O[C@H](COP(O)(=O)OP([O-])(=O)OP([O-])([O-])=O)[C@@H](O)[C@H]3O)c2[nH]1	T4969
595	3.92578	4.17969	3.92969	3.65625	2.22656	3.58359	C\C(C)=C\CC[C@@]1(C)Oc2c(C\C=C(/C)C)c3O[C@@]45[C@H]6C[C@@H](C=C4C(=O)c3c(O)c2C=C1)C(=O)[C@]5(C\C=C(\C)C(O)=O)OC6(C)C	T6185
2274	3.81445	4.17969	3.89453	3.97656	2.03906	3.58086	C1[C@@H]([C@@H]([C@H](C(O1)O)O)O)O	T0587
2222	3.76172	3.74219	3.25	3.90625	3.24219	3.58047	OC(=O)[C@@H]1N2C(=O)[C@@H](NC(=O)[C@H](N)c3ccccc3)[C@H]2SC1(C)C	T0814L
1844	3.5332	3.9707	3.08008	3.97656	3.33984	3.58008	Cl.O1c2c3[C@H](N(CCc3cc(OC)c2OC)C)Cc2cc(Oc3ccc(C[C@@H]4N(CCc5c4cc1c(OC)c5)C)cc3)c(O)cc2.Cl	T2920
20	3.28516	3.83008	3.93359	3.45312	3.38086	3.57656	OC[C@H]([C@H]([C@@H]([C@H]1O)O)O)O[C@H]1Oc(cc1)cc(O)c1C(/C=C/c(cc1)ccc1O)=O	TN1984
2211	3.83789	3.71875	3.20312	3.74609	3.36719	3.57461	C(=O)([C@@H](NC(=O)C)CS)O	T0875
18	3.43555	3.83984	3.91797	3.86719	2.7832	3.56875	OC[C@H]([C@H]([C@@H]([C@H]1O)O)O)O[C@H]1Oc(cccc1C(c2cc(C(O)=O)cc(O)c22)=O)c1C2=O	TN2154
1284	3.87109	3.67969	3.66797	3.48242	3.125	3.56523	[Na+].OC1O[C@H](COP(O)([O-])=O)[C@@H](O)[C@H](O)[C@H]1O	T4726
498	3.90625	4.15234	3.70898	3.91406	2.0957	3.55547	Oc1cc(cc(O)c1O)C(=O)O[C@@H]5[C@@H](O)[C@@H](O)[C@@H](CO)O[C@H]5OC=2C(=O)c4c(O)cc(O)cc4OC=2c3ccc(O)c(O)c3	T6S0920
1013	3.93164	4.16797	3.07617	3.95703	2.61133	3.54883	Oc1cc(O)cc2OC(=CC(=O)c12)c6cc(c5c(O)cc(O)c3c5OC(=CC3=O)c4ccc(O)cc4)c(OC)cc6	T4S2128
702	3.75	3.39062	3.37891	3.84375	3.36914	3.54648	OC(=O)c1c(O)cccc1O	T5873
1635	3.92773	4.08594	2.28711	4.05469	3.37109	3.54531	C(CCC/C=C/C(=O)O)CCCO	T3250
1809	3.7793	2.90039	3.88086	3.75977	3.39844	3.54375	[C@H]12[C@H]3[C@@H]([C@@]4([C@@H](CC3)C[C@H](CC4)O)C)CC[C@@]1([C@H](CC2)[C@@H](CCCC(C)C)C)C	T2962
841	3.91992	4.17578	2.29102	3.92188	3.38672	3.53906	C\C(C=O)=C/C=C/C(C)=C/C=C/C=C(C)/C=C/C=C(C)/C=C/C1=C(C)CCCC1(C)C	T5582
995	3.46289	4.17969	3.86914	3.96875	2.17969	3.53203	[Cl-].C[N+](C)(C)CCCC[C@H](N)C(O)=O	T5066
170	3.34961	3.63281	3.58008	3.69531	3.40234	3.53203	[H][C@]12Cc3ccc(Oc4c(OC)c(OC)cc5CCN(C)[C@]([H])(Cc6ccc(Oc7c(OC)c(OC)cc(CCN1C)c27)cc6)c45)cc3	T8206
918	3.91211	3.02734	3.76562	3.57422	3.36914	3.52969	OC(C(O)=O)c1ccc(O)cc1	T5263
1572	3.92383	4.16406	3.67188	3.86914	2.00977	3.52773	Oc1ccc(cc1)-c1cc(=O)c2c(O)cc(O)c(-c3cc(ccc3O)-c3cc(=O)c4c(O)cc(O)cc4o3)c2o1	T3417
1825	3.93164	2.36523	3.92969	4.01172	3.36719	3.52109	c1cc(=O)oc2cc3c(cco3)cc12	T2942
1128	3.91797	3.39062	3.32617	3.81055	3.13867	3.5168	OC(=O)Cc1ccc(O)c(O)c1	T4907
2115	3.92773	3.66602	2.82227	3.75781	3.40234	3.51523	C1=NC2=C(C(=N1)N)N=CN2[C@H]3[C@@H]([C@@H]([C@H](O3)COP(=O)(O)OP(=O)([O-])OP(=O)(O)[O-])O)O.[Na+].[Na+]	T1352
1666	3.44531	4.05859	3.92383	4.00391	2.14453	3.51523	C1C(CC[C@@]2(CC[C@]3([C@@]4(CC[C@H]5[C@]([C@H](CC[C@@]5([C@H]4CC=C3[C@H]12)C)O)(C)CO)C)C)C(=O)O)(C)C	T3039
2308	3.92773	4.17188	3.90234	2.17188	3.39258	3.51328	C(=O)([C@@H](N)Cc1c[nH]c2ccccc12)O	T0439
633	3.92773	4.17578	3.5	3.67383	2.25195	3.50586	C\C(C)=C\Cc1c(oc2c3C=CC(C)(C)Oc3cc(O)c2c1=O)-c1ccc(O)cc1O	T5S1607
796	3.91797	3.80469	3.17188	3.2168	3.39062	3.50039	[H][C@@]12CC[C@H]([C@H](C)[C@@]3([H])CC(C)=C(CO)C(=O)O3)[C@@]1(C)CC[C@@]1([H])[C@@]2([H])C[C@H]2O[C@]22[C@@H](O)C=CC(=O)[C@]12C	T5687
737	3.33008	4.03125	3.33789	3.40234	3.37695	3.4957	[H][C@@]12CC3[C@H](OC)[C@]1(O)[C@](O)(C[C@@H]3OC)[C@@]1(O)C[C@@]3([H])[C@]22[C@@H]1N(CC)C[C@@]3(CC[C@@H]2OC)OC(=O)c1ccccc1NC(C)=O	T5765
2133	3.9043	3.84766	3.10938	3.94531	2.63477	3.48828	[C@@H]1(n2c(=O)nc(cc2)N)O[C@@H]([C@H]([C@@H]1O)O)CO	T1272
41	3.44336	3.68359	3.80469	3.50195	3.00195	3.48711	C[C@@H]([C@@H]([C@H]([C@H]1O)O)O)O[C@H]1Oc(cc(c(C1=O)c2OC(c(cc3)ccc3O)=C1O)O)c2O	TN1011
1581	3.38477	4.15234	3.30273	3.77734	2.76367	3.47617	[Cl-].OC[C@H]1O[C@@H](Oc2cc3c(O)cc(O)cc3[o+]c2-c2ccc(O)c(O)c2)[C@H](O)[C@@H](O)[C@@H]1O	T3406
1172	3.93164	3.36133	3.92578	3.83594	2.31055	3.47305	OC(=O)C\C(=C/C(O)=O)C(O)=O	T4861
92	3.92773	4.17188	2.01172	3.88281	3.36719	3.47227	C1=CC(=C(C=C1O)CC(=O)O)O	TCS2070
988	3.64258	4.14453	3.12891	3.06836	3.35547	3.46797	O.[Na+].[Na+].O[C@@H]1[C@@H](COP([O-])([O-])=O)O[C@H]([C@@H]1O)n1cnc2c1[nH]cnc2=O	T5073
1133	3.92188	4.15625	3.11328	3.37891	2.75195	3.46445	O.[Na+].[Na+].Nc1nc2n(cnc2c(=O)[nH]1)[C@@H]1O[C@H](COP([O-])([O-])=O)[C@@H](O)[C@H]1O	T4901
607	3.38477	3.55469	3.22266	3.75977	3.36719	3.45781	C1Oc2ccc(O[C@H]3OC[C@H]4[C@@H]3CO[C@@H]4c3ccc4OCOc4c3)cc2O1	T5S2283
828	3.92773	3.80273	2.36328	3.81445	3.32422	3.44648	[K+].[H][C@]12SC(C)(C)[C@@H](N1C(=O)[C@H]2NC(=O)Cc1ccccc1)C([O-])=O	T5602
1623	3.60156	3.78711	3.91992	3.99219	1.91895	3.44395	[C@H]1(CC[C@@]2(CC[C@@]3(C(=CC[C@H]4[C@]3(CC[C@@H]3[C@@]4(CCC(=O)C3(C)C)C)C)[C@@H]2[C@H]1C)C)C(=O)O)C	T3323
967	3.83008	3.91992	3.18359	2.84961	3.375	3.43164	O.[Na+].[Na+].OC[C@H](OP(O)([O-])=O)C([O-])=O	T5141
1658	3.86133	4.07812	2.50195	3.39648	3.30469	3.42852	[C@H]1([C@@H]([C@H]([C@@H]([C@H](O1)CO)O)O)O)O[C@H]1O[C@@H]([C@H]([C@@H]([C@H]1O)O)O)CO.O.O	T3145
215	3.44336	3.80859	3.92773	3.76953	2.18359	3.42656	Oc(ccc(C(Oc(c(C1=O)c2O)cc(O)c2O)=C1O)c1)c1O	T8114
1934	3.88672	3.76562	2.64258	3.91992	2.89453	3.42188	[C@@H]1(OC(=O)c2cc(c(cc2)O)OC)[C@H]2[C@@](O2)(CO)[C@@H]2[C@H]1C=CO[C@H]2O[C@H]1[C@@H]([C@H]([C@@H]([C@H](O1)CO)O)O)O	T2817
172	3.93164	3.92578	2.76172	3.94727	2.53711	3.4207	C([C@@H]1[C@H]([C@@H]([C@H]([C@@H](O1)OC[C@@H]2[C@H]([C@@H]([C@H]([C@H](O2)O[C@]3([C@H]([C@@H]([C@H](O3)CO)O)O)CO)O)O)O)O)O)O)O	T8203
190	3.44727	3.61719	2.98438	3.79688	3.24414	3.41797	CC(OC[C@H]([C@H]([C@@H]([C@H]1OC(C)=O)OC(C)=O)OC(C)=O)O[C@H]1Oc1ccc(CO)cc1)=O	T8178
1925	3.15625	4.14453	3.5918	3.99414	2.17578	3.4125	[C@H]12[C@@](CC[C@]3([C@@]4(CC[C@H]5C([C@H](CC[C@@]5([C@H]4CC[C@H]13)C)O)(C)C)C)C)(CC[C@H]2C(=C)C)C(=O)O	T2830
647	3.92969	4.15625	3.27539	2.83203	2.82617	3.40391	[H][C@@]12C[C@H](O)C3=C(CC[C@@]4(C)[C@]5([H])C[C@](C)(COC(=O)c6ccccc6)CC[C@]5(C)CC[C@]34C)[C@@]1(C)CC[C@@H](OC(=O)c1ccccc1)C2(C)C	T5S1028
1528	3.92969	4.14062	2.24219	3.88672	2.78906	3.39766	C1=CC(=C(C(=C1)O)O)O	T3749
351	3.91211	3.93164	3.42969	3.86328	1.82617	3.39258	[Na+].[Na+].Oc1c(cc(c2ccccc12)S([O-])(=O)=O)N=Nc1ccc(c2ccccc12)S([O-])(=O)=O	T7926
2099	3.30273	3.84375	3.16406	3.26172	3.39062	3.39258	OS(O)(=O)=O.OS(O)(=O)=O.NCCCC(N)CC(=O)NC[C@@H]1NC(=O)[C@H](CO)NC(=O)[C@@H](N)CNC(=O)[C@@H](NC(=O)\C(NC1=O)=C\NC(N)=O)[C@H]1CCNC(=N)N1	T1441
549	3.30273	4.02344	2.96289	3.48047	3.16211	3.38633	C[N+](C)(C)CCO.O[C@H]([C@@H](O)C([O-])=O)C(O)=O	T6805
1201	3.91211	3.86523	3.21484	3.95508	1.94922	3.3793	O.Cl.N[C@@H](Cc1cnc[nH]1)C(O)=O	T4826
787	3.93164	4.14453	3.75586	2.58398	2.45508	3.37422	C\C(C)=C\C[C@H](OC(=O)\C=C(\C)C)C1=CC(=O)c2c(O)ccc(O)c2C1=O	T5703
211	3.10156	4.15234	3.74414	3.97852	1.89453	3.37422	C1[C@@H]([C@H]([C@@H]([C@H]([C@@H]1N)O[C@@H]2[C@@H]([C@H]([C@@H]([C@H](O2)CO)O)N)O)O)O[C@@H]3[C@@H]([C@H]([C@@H]([C@H](O3)CN)O)O)N)N	T8118
1217	3.42383	2.93555	3.35547	3.77344	3.36719	3.37109	OC(=O)c1cccc(O)c1O	T4810
1115	3.24219	3.97266	3.10352	3.25	3.24414	3.3625	O.[Na+].[Na+].OC[C@H]1O[C@H](OP([O-])([O-])=O)[C@H](O)[C@@H](O)[C@@H]1O	T4924
1465	3.58398	4.10938	3.08789	3.92773	1.98438	3.33867	C1[C@@]([C@H]([C@@H](O1)O[C@@H]2[C@H]([C@@H]([C@H](O[C@H]2OC3=CC=C(C=C3)/C=C/C(=O)C4=C(C=C(C=C4)O)O)CO)O)O)O)(CO)O	T3860
2085	3.25586	4.13672	3.13086	3.83984	2.32812	3.33828	C1=CC(=C[N+](=C1)[C@H]2[C@@H]([C@@H]([C@H](O2)COP(=O)([O-])OP(=O)(O)OC[C@@H]3[C@H]([C@H]([C@@H](O3)N4C=NC5=C4N=CN=C5N)O)O)O)O)C(=O)N	T1609
1269	3.40234	3.82422	3.39648	3.63672	2.37109	3.32617	[Na+].[Na+].OC[C@H]1O[C@H](OP([O-])(=O)OP([O-])(=O)OC[C@H]2O[C@H]([C@H](O)[C@@H]2O)n2ccc(=O)[nH]c2=O)[C@H](O)[C@@H](O)[C@@H]1O	T4743
2195	3.89062	1.74219	3.51953	4.0625	3.38281	3.31953	C1(=O)[C@H](O)[C@@H](O)[C@H](O)[C@@H](CO)O1	T0933
1160	3.86133	4.17578	1.58398	3.75586	3.20898	3.31719	[Cl-].Cc1c(CCOP(O)(=O)OP(O)(O)=O)sc[n+]1Cc1cnc(C)nc1N	T4874
168	3.2793	3.52148	2.94336	3.4668	3.3457	3.31133	CC(c(cc1)cc(OC)c1O[C@@H]([C@@H]([C@H]1O)O)O[C@H](CO)[C@H]1O)=O	T8208
1118	3.55664	3.39062	3.90625	3.65234	2.04883	3.31094	[Na+].OC(=O)CCC(=O)C([O-])=O	T4920
174	3.92383	4.17578	3.60156	1.3584	3.40039	3.29199	[H][C@@]12C[C@H]3C=C4C(=O)c5c(O)c(C\C=C(/C)CC\C=C(/C)C)c(O)c(C\C=C(/C)C)c5O[C@@]14[C@@](C\C=C(\C)C(O)=O)(OC2(C)C)C3=O	T8201
196	3.32227	4.15625	3.13477	2.87305	2.92969	3.2832	[H][C@@]12CC(C)(C)CC[C@]1(CO)CC[C@]1(C)C2=CC[C@]2([H])[C@@]3(C)CC[C@H](O)C(C)(C)[C@]3([H])CC[C@@]12C	T8165
1471	3.33594	3.99414	3.45312	3.60742	1.94141	3.26641	O[C@H]1[C@H](Oc2cc(O)c3c(c2)oc(cc3=O)-c2ccc(O)c(O)c2)O[C@@H]([C@@H](O)[C@@H]1O)C(O)=O	T3850
480	2.97461	3.97852	3.24219	3.73828	2.38281	3.26328	O[C@@H]1C[C@](C[C@@H](OC(=O)\C=C\c2ccc(O)c(O)c2)[C@H]1O)(OC(=O)\C=C\c1ccc(O)c(O)c1)C(O)=O	T6S1529
1969	3.91406	4.03125	2.75195	3.79492	1.77539	3.25352	O.O[C@H]1Cc2c(O)cc(O)cc2O[C@@H]1c1ccc(O)c(O)c1	T2778
637	3.00586	4.01172	3.06641	3.65039	2.53125	3.25312	O[C@@H]1C[C@@](O)(C[C@@H](OC(=O)\C=C\c2ccc(O)c(O)c2)[C@H]1OC(=O)\C=C\c1ccc(O)c(O)c1)C(O)=O	T5S1530
481	3.08008	3.99023	3.03125	3.63672	2.44141	3.23594	O[C@@H]1C[C@](O)(C[C@@H](OC(=O)\C=C\c2ccc(O)c(O)c2)[C@@H]1OC(=O)\C=C\c1ccc(O)c(O)c1)C(O)=O	T6S1525
2294	3.35352	4.15234	1.85645	3.42383	3.36719	3.23066	C(=O)([C@H]1NC(=O)CC1)O	T0507
185	3.20312	3.78125	3.19531	3.87695	2.0957	3.23047	CC(C)/C(/CC[C@@H](C)[C@@H](CC1)[C@@](C)(CC2)[C@@H]1[C@H]1[C@H]2[C@@](C)(CC[C@@H](C2)O)C2=CC1)=C/C	T8184
760	3.07031	3.95898	3.16016	3.65039	2.31055	3.23008	O[C@@H]1C[C@@](C[C@@H](OC(=O)\C=C\c2ccc(O)c(O)c2)[C@@H]1O)(OC(=O)\C=C\c1ccc(O)c(O)c1)C(O)=O	T5736
993	3.29492	4.14062	3.36328	3.08203	2.21289	3.21875	O.[Na+].OC1O[C@@H]([C@@H](O)[C@H](O)[C@H]1O)C([O-])=O	T5068
187	3.27734	3.83008	3.16992	3.85156	1.91211	3.2082	CC(C)C(CC[C@H]([C@@H]([C@@H](C1)O)[C@@](C)(CC=C2[C@@]3(C)CCC(O)=O)[C@]1(C)C2=CC[C@H]3C(C)=C)C(O)=O)=C	T8181
189	3.41406	3.75586	2.51367	3.56445	2.7832	3.20625	C[C@H](CC(Oc1c2c(C)cc(OC)c1[C@@H]([C@@H]([C@H]1O)OC(/C=C/c(cc3)ccc3O)=O)O[C@H](CO)[C@H]1O)=CC2=O)O	T8179
868	3.41211	4.08203	2.25391	2.87695	3.39258	3.20352	[H][C@@]12CCOC(=O)C1=CO[C@@H](O[C@@H]1O[C@H](CO)[C@@H](O)[C@H](O)[C@H]1OC(=O)c1c(O)cc(O)cc1-c1cccc(O)c1)[C@@H]2C=C	T5497
510	3.92188	3.91016	2.03906	3.75	2.26172	3.17656	[H][C@@]12C[C@@]3(O)[C@H](OC(=O)c4ccccc4)[C@]1([H])[C@@](OC(C)=O)(C1[C@H](OC)[C@@]4([H])[C@]22[C@@H]1N(C)C[C@]4(COC)CC[C@@H]2OC)[C@@H](O)[C@@H]3OC	T6S0630
1146	3.80273	4.17188	3.03711	1.73535	3.04297	3.15801	O.[Na+].[Na+].CN(CC(O)=O)C(=N)NP([O-])([O-])=O	T4888
1742	3.49805	3.93359	2.99805	3.98633	1.35352	3.15391	[Na+].COc1cc(\C=C\C([O-])=O)ccc1O	T2S0007
2145	3.07227	3.32227	2.93945	3.06445	3.31641	3.14297	OC[C@@H](NC(=O)C(Cl)Cl)[C@H](O)c1ccc(cc1)[N+]([O-])=O	T1205
971	3.27148	1.9043	3.12109	3.77344	3.38477	3.09102	O[C@H]1[C@@H](C[C@@](O)(C[C@H]1OC(=O)\C=C\c1ccc(O)c(O)c1)C(O)=O)OC(=O)\C=C\c1ccc(O)c(O)c1	T5098
37	3.0625	3.88086	2.76562	3.75	1.93555	3.07891	C[C@@H](C(C)=C)c(c(O)c1)cc(/C=C/C(c(cc2)ccc2O)=O)c1OC	TN1055
1125	0.6875	3.81055	3.85352	3.67188	3.36719	3.07812	OC(=O)\C=C/C(O)=O	T4913
856	3.13281	4.16797	3.18555	1.51953	3.3457	3.07031	[H][C@@]12CC[C@H](C(C)=O)[C@@]1(C)CC[C@@]1([H])[C@@]2([H])CC[C@@]2([H])CC(=O)CC[C@]12C	T5556
2147	2.95312	3.92188	2.87695	3.29492	2.25391	3.06016	Cc1c(CCC(O)=O)c2cc3[nH]c(cc4nc(cc5[nH]c(cc1n2)c(C)c5C=C)c(C)c4C=C)c(C)c3CCC(O)=O	T1192
1373	3.23633	3.76562	2.78711	3.33789	2.08398	3.04219	CC(\C=C\C=C(C)\C=C\[C@H]1C(C)=C[C@H](O)CC1(C)C)=C/C=C/C=C(C)/C=C/C=C(C)/C=C/C1=C(C)C[C@@H](O)CC1(C)C	T3S1858
744	3.8418	4.00391	1.98242	3.60156	1.65234	3.01641	[H][C@@]12[C@@H](C)CC(=O)[C@]1(O)C(=CO[C@H]2O[C@@H]1O[C@H](CO)[C@@H](O)[C@H](O)[C@H]1O)C(=O)OC	T5756
45	3.22656	4.01172	2.04883	3.66992	1.97266	2.98594	CC(\C=C\C=C(C)\C=C\C1=C(C)C[C@@H](O)CC1(C)C)=C/C=C/C=C(C)/C=C/C=C(C)/C=C/C1=C(C)C[C@@H](O)CC1(C)C	TMS2180
989	3.93164	3.39062	3.31445	3.74414	0.233398	2.92285	O.C[C@H](CCC(=O)NCC(O)=O)[C@H]1CC[C@H]2[C@@H]3[C@H](O)C[C@@H]4C[C@H](O)CC[C@]4(C)[C@H]3C[C@H](O)[C@]12C	T5072
1144	3.51758	3.90625	2.27148	1.70996	3.16602	2.91426	N[C@@H](Cc1ccc(O)c(c1)[N+]([O-])=O)C(O)=O	T4890
1718	3.86914	2.77344	3.93359	1.62793	2.34961	2.91074	OC(CC(O)=O)C(O)=O	T2S0850
2025	3.93164	3.92188	2.81641	2.09961	1.77539	2.90898	C\C(C)=C\CC\C(C)=C\CC\C(C)=C\CC\C(C)=C\CC1=C(C)C(=O)c2ccccc2C1=O	T2336
1470	2.60156	3.75781	2.07422	3.78711	1.78125	2.80039	Oc1ccc(cc1)C=5Oc4c(c(O)cc(O[C@@H]3O[C@@H](C)[C@H](O)[C@@H](O[C@@H]2O[C@H](CO)[C@@H](O)[C@H](O)[C@H]2O)[C@H]3O)c4O)C(=O)C=5O	T3852
321	3.29883	2.10156	3.39453	3.68164	1.51562	2.79844	Oc(cc1)cc(C2=O)c1OC(c1ccccc1)=C2O	T7982
649	3.31055	0.851562	2.9375	3.81836	2.90625	2.76484	CC(C)=CC[C@H](Cc(c(O[C@@H](CC1=O)c(ccc(O)c2)c2O)c1c(O)c1)c1O)C(C)=C	T5S1000
554	3.52539	0.724121	3.79492	3.89062	1.78516	2.74404	[C@]1([C@H]([C@@H]([C@H]([C@H](C1)NC(CO)CO)O)O)O)(O)CO	T6723
1354	3.93164	4.07422	2.4043	1.11719	1.73828	2.65313	C\C(C)=C/C[C@@H](OC(=O)\C=C(\C)C)C1=CC(=O)c2c(O)ccc(O)c2C1=O	T3S2344
725	3.65625	3.33203	2.31836	1.95703	1.9082	2.63437	COc1cc(O)c2c3c1c1c(OC)cc(O)c4c1c1c(c(OC)c4=O)C(C(C)=O)=C(C)Cc(c(OC)c2=O)c31	T5780
171	0.288574	3.91602	3.57031	3.08594	1.63867	2.4999	Oc(c1c2OC(c3ccccc3)=CC1=O)cc(O)c2O	T8205
496	1.2627	0.473145	2.74023	0.876953	1.9082	1.45225	CC\C(C)=C\C(=O)O[C@@H]1C[C@@H](C(C)C)[C@H]2[C@@H](CC(=O)[C@@H]2[C@@H](C)OC(C)=O)C1=C	T6S1027
