# Supplementary material for: Discovery of Potential Inhibitors of SARS-CoV-2 Main Protease by a Transfer Learning Method
Source: Viruses. 2023 Mar 30;15(4):891. doi: 10.3390/v15040891 (PMC10143255; doi:10.3390/v15040891)
Supplement: Supplementary file 1 [file viruses-15-00891-s001.zip › viruses-2249061-supplementary/viruses-2249061-supplementary/TableS2_Predicted_Active_De_Novo_Genetrated_Compounds.xls]

## Sheet: TableS2_de_novo_genetrated_comp
CommonIndex	SumLabel1_1	SumLabel1_2	SumLabel1_3	SumLabel1_4	SumLabel1_5	AverageProbabilities	Smiles
58595	3.93164	4.17969	3.93359	4.01172	3.36719	3.88477	c1cccc(N(C(=S)NC(NC(=O)c2cccnc2)C(Cl)(Cl)Cl)C(Cl)(Cl)Cl)c1
58745	3.93359	4.17578	3.92578	4.00391	3.36719	3.88125	c1ccccc1-c1nc2nc(-c3ccco3)cc(C(F)(F)F)c2c(=O)n1N
61624	3.91602	4.17188	3.93359	4.00781	3.36719	3.8793	c1[nH]nc2c1C(c1ccc3c(c1)OCO3)C(C#N)=C(N)O2
52917	3.93164	4.17969	3.93359	3.98242	3.36719	3.87891	N1C(=O)NC(=O)/C(=C/c2cccc(OC(=O)c3ccc(C(C)(C)C)cc3)c2)C1=O
58285	3.92188	4.18359	3.91016	4.00781	3.36719	3.87812	[C@H]CN(CC)S(=O)(=O)c1cc(C(=O)N2CCC(NC(=O)OC)CC2)ccc1C
42806	3.93359	4.17578	3.92773	3.97852	3.36719	3.87656	N1C(=O)NC(=O)/C(=C/c2cc3c(cc2Br)OCO3)C1=O
63001	3.92969	4.16797	3.91406	3.97266	3.36719	3.87031	c1sc2ncn(Cc3cccnc3)c(=O)c2c1Sc1ccccc1
51637	3.92773	4.17578	3.80664	4.03516	3.39844	3.86875	c1ccccc1OCc1noc(-c2c(O)ccc3occc23)n1
61180	3.93164	4.16406	3.85938	4.01953	3.36719	3.86836	N(C)S(=O)(=O)c1ccc(Oc2ccc(/C=N/Nc3ccc(S(N)(=O)=O)cc3[N+](=O)[O-])cc2)cc1
63577	3.93164	4.14062	3.92969	3.96484	3.36719	3.8668	c1cccc(C2CC(c3cccs3)=NN2C(=S)Nc2ccccc2)c1
60520	3.93359	4.17578	3.92969	3.91602	3.36719	3.86445	N(C(=O)c1cnccn1)c1ccc(O)cc1
57616	3.92773	4.16797	3.87305	3.98047	3.36914	3.86367	c1ccc(N2CCN(C(=S)Nc3ccc4ccccc4c3)CC2)c(NC(=O)c2ccccc2Cl)c1
48649	3.93359	4.17969	3.86523	3.95703	3.36719	3.86055	C1CCN(S(=O)(=O)c2cccc(NC(=O)c3ccccc3C(=O)O)c2)CC1
58353	3.92383	4.17969	3.91602	3.88672	3.36719	3.85469	[N+]C(c1cccnc1)c1c[nH]c(C(CC(N)=O)NC(=O)[C@@H]2Cc3ccccc3CN2)n1
64464	3.87891	4.14062	3.9082	3.99609	3.29688	3.84414	[C@H]c1cccc(NC(=O)NC2(C(=O)N3CCN(c4ccc(O)cc4)CC3)CCCCC2)c1
64500	3.91797	4.17188	3.82227	3.91797	3.36914	3.83984	N1C(=O)C(=C/N(C)C)SC1=S
62627	3.92773	4.10547	3.81445	4.00781	3.33398	3.83789	c1ccc(C(c2ccccc2)N2CCN(C(=S)NC3CCS(=O)(=O)C3)CC2)cc1
59779	3.92188	3.98828	3.92578	3.92383	3.36719	3.82539	c1csc(/C(=C\Nc2cccnc2)[n+]2cccc(C(=O)O)c2)c1
62362	3.93359	3.85742	3.92773	3.95508	3.38672	3.81211	Cs1ccN(Cc2onc(-c3cc(Cl)cc(Cl)c3)c2C#N)C1
56567	3.76172	4.17188	3.61914	4.03516	3.36914	3.79141	n1c2ccccc2c2nn(CCCOc3ccc(Cl)cc3)c(O)cc21
60601	3.92969	4.16406	3.42969	4.00781	3.40039	3.78633	N1C(=O)CC(N2CCc3cc(S(=O)(=O)N4CCCC4)ccc32)C1=O
62982	3.92969	4.17969	3.91211	3.66406	3.24023	3.78516	N1C(=O)C(=Nc2ccc(Br)cc2)c2ccccc21
48876	3.93164	4.16406	3.51562	3.93945	3.36719	3.78359	N1C(=O)C2C3C=CC(C2C1=O)C1C(=O)N(CCO)C(=O)C31
60555	3.93359	4.17578	3.41211	3.97461	3.36914	3.77305	N(Cc1ccccc1)C1CC(=O)N(c2ccccc2)C1=O
60039	3.92969	4.17969	3.54688	3.90039	3.27344	3.76602	[N+](=O)CC1O/C(=C\c2ccccc2Cl)C(=O)/C1=C/N(C)O
63020	3.92969	4.17188	3.3418	4.00781	3.36719	3.76367	c1ccc(CN2C[C@@H]3CC(C2)c2cccc(=O)n2C3)cc1
50649	3.93164	4.17578	3.34766	3.95508	3.36914	3.75586	N1CCCC1(NS(=O)(=O)c1ccc(Cl)s1)C(F)(F)F
57717	3.92773	4.01953	3.41797	3.96875	3.37695	3.74219	c1ccc(NC2c3ncccc3C(=O)N2Cc2ccco2)c(F)c1
59441	3.34375	4.11719	3.83398	4.01562	3.39453	3.74102	c1ccc(-n2c(-n3cncn3)nc3c2c(=O)n(Cc2ccccc2)c2cnccc32)cc1
57106	3.93164	4.17578	3.20117	3.97461	3.36719	3.73008	N1C(CO)C(O)C(O)[C@H]1NC(=O)CCc1n[nH]c(=O)[nH]c1=O
65496	3.60156	4.17578	3.51758	3.98438	3.36914	3.72969	c1nc(NCCO)c2c3c(sc2n1)CN(C(=O)C1CCCO1)CC3
58351	3.92773	4.17578	3.25195	3.94531	3.33203	3.72656	[C@H]OC(=O)COc1ccc(/C(C)=N/Nc2cc(C)nc3c(C)cccc23)cc1OC
59029	3.87305	4.05469	3.22461	4.02344	3.36719	3.70859	s1c(C(F)(F)F)nn(CN2CCOC2=O)c1=S
54584	3.93164	3.76953	3.43945	4.00781	3.39258	3.7082	N1C(=O)C(CC(=O)Nc2ccccc2)N(Cc2ccccn2)C1=O
62368	3.83398	4.15234	3.19727	3.99023	3.31641	3.69805	c1cnc(NCc2ccc3c(c2)OCO3)nc1Sc1nccc(OC)c1O
60950	3.93164	4.17969	3.06055	4.00391	3.2168	3.67852	c1c(C#N)oc2c1C=NC1C(c3cccc4ccccc34)OC(=S)N21
63257	3.91016	3.94531	3.01562	4.03906	3.36719	3.65547	c1nc(NCC2CCCO2)[nH]c(=S)c1Sc1c(C(=O)O)[nH]c2ccccc12
57198	3.93359	4.18359	3.6875	4.04688	2.4082	3.65195	N(S(=O)(=O)c1ccc(Cl)cc1)C1CCCN1S(=O)(=O)c1ccc(F)cc1
56096	3.93164	4.16016	2.86523	3.93359	3.36719	3.65156	N1CCN(C(=O)c2ccccc2)CC1
63635	3.41016	4.15234	3.33008	3.9668	3.39844	3.65156	Fc1ccc(N2CCN(S(=O)(=O)c3cc4c(cc3Cl)NC(=O)CO4)CC2)cc1
61239	3.625	4.17578	3.11719	3.92188	3.36914	3.6418	[O-]N=C1/C(=C/c2c(Cl)cccc2Cl)C(=O)C(=O)N1c1cccc(F)c1
63699	3.89453	3.81641	3.12891	3.9707	3.38672	3.63945	c1c(-c2ccccc2)oc2c(CN3CCOCC3)c(O)ccc2c1=N
50093	3.61133	4.125	3.70508	3.88867	2.83398	3.63281	O=C(Oc1cncc(Cl)c1)c1cccnc1
48107	3.93164	4.15234	2.66602	3.9707	3.36719	3.61758	N1CC/C(=C\c2ccc(OC(F)F)cc2)C1=O
45862	3.29492	4	3.57812	3.83203	3.20898	3.58281	CC(C)C[C@H](NC(=O)C(NC(=O)OC(C)(C)C)C(C)C)C(=O)N[C@@H](C[C@@H]1CCNC1=O)C(=O)c1nc2ccccc2s1
61895	3.73047	4.17578	2.72461	3.95898	3.31641	3.58125	[C@H]Oc1ccc(CN2C(=O)NC(c3ccccc3)C2=O)cc1O
58621	3.41406	3.98828	3.39844	3.82812	3.25	3.57578	[C@@H]OC(=O)Nc1ccc2oc(-c3ccc4c(c3)CCN4C(=O)C3CCCC3)nc2c1
57733	3.88867	4.16406	2.61328	3.74023	3.36719	3.55469	N(C)c1nc2nc(Cl)c(Cl)n2nc1-c1ccccc1
63998	3.88281	4.15625	2.73828	3.95312	2.91602	3.5293	FC(F)(F)c1ccc[n+](-c2ccc(/C=N/NC(=O)c3ccc(F)cc3)cc2)c1
53491	3.92383	4.19141	2.12109	3.97852	3.38672	3.52031	[C@]c1cc2c(cc1C)NC(=O)CO2
22755	3.33008	4.02734	3.08789	3.75977	3.32812	3.50664	CC(C)C[C@H](NC(=O)C(NC(=O)C1CCC(C)CC1)C(C)C)C(=O)N[C@@H](C[C@@H]1CCNC1=O)C(=O)c1nc2ccccc2s1
49173	3.8418	4.14844	3.78516	3.47852	2.17383	3.48555	[C@H]C(NC(=O)CN(C)C1CCCN(C(=O)c2ccc(-c3ccccc3)cc2)C1)c1ccc(Cl)cc1Cl
28787	3.23242	4.14453	3.14648	3.55078	3.34375	3.48359	CC(C)C[C@H](NC(=O)N1CC(=O)Nc2ccccc21)C(=O)N[C@@H](C[C@@H]1CCNC1=O)C(=O)c1nc2ccccc2s1
17218	3.36914	3.9082	2.86914	3.80859	3.39062	3.46914	CC(C)C[C@H](NC(=O)[C@H](C)NC(=O)CNC(=O)c1ccc(CCNC(=O)OC(C)(C)C)cc1)C(=O)NCC(=O)O
59416	3.25195	4.17969	3.73828	3.95898	1.9541	3.4166	[C@@]n1ccnc1C(O)(C(=S)N(C(=O)c1cccnc1)C1CCCCC1)c1cccnc1
13771	3.27344	3.875	3.04883	3.56641	3.2168	3.39609	CC(=O)NC(=O)NC(C(=O)NC(C)C(=O)N[C@@H](CC(C)C)C(=O)N[C@@H](C[C@@H]1CCNC1=O)C(=O)c1nc2ccccc2s1)C(C)C
66178	3.60938	4.14453	2.73633	3.62109	2.80273	3.38281	C(OCc1cnc(C(c2ccccc2)c2ccccc2)n1-c1ccccc1)SCCO
12751	3.07422	3.66016	3.16992	3.62891	3.37695	3.38203	CC(C)CC(NC(=O)[C@@H](Cc1ccccc1)n1c(=O)[nH]c2ccccc2c1=O)C(=O)N[C@@H](C[C@@H]1CCNC1=O)C(=O)c1nc2ccccc2s1
51706	3.93164	4.16016	2.5625	2.61914	3.35938	3.32656	Clc1cccc(N2CCCS2(=O)=Nc2ccccc2)c1
13684	3.43359	3.94922	2.57031	3.41602	3.19727	3.31328	CC(C)(C)OC(=O)N[C@@H](Cc1ccccc1)C(=O)N[C@@H](C[C@@H]1CCNC1=O)C(=O)c1nc2ccccc2s1
61592	3.82422	4.17969	2.05859	3.96289	2.35352	3.27578	[C@]Oc1ccc2oc(COc3ccc(Br)cc3)cc(=O)c2c1
66213	3.13281	4.18359	2.13086	4.02734	2.41016	3.17695	[C@]c1ccc(NC(=O)Nc2ccco2)cc1Br
7005	3.38086	3.08984	3.00977	3.33008	3.05469	3.17305	CCC(C)(C)NC(=O)C(c1ccc(OC)cc1)N(C(=O)Cn1nnc2ccccc21)c1ccc(NC(C)=O)cc1
58932	3.21094	3.81641	2.96289	3.70898	2.13086	3.16602	O=C(Oc1cncc(Cl)c1)c1ccco1
53318	3.81445	4.13672	3.71094	1.29883	2.63672	3.11953	c1cccc(NC(=S)NCc2ccccc2)c1
40698	3.2832	3.89648	1.97363	3.39844	2.87695	3.08574	CC(C)(C)OC(=O)NCCCC[C@H](NC(=O)OCc1ccccc1)C(=O)NC(C[C@@H]1CCNC1=O)C(=O)c1nc2ccccc2s1
