# Supplementary material for: Discovery of Potential Inhibitors of SARS-CoV-2 Main Protease by a Transfer Learning Method
Source: Viruses. 2023 Mar 30;15(4):891. doi: 10.3390/v15040891 (PMC10143255; doi:10.3390/v15040891)
Supplement: Supplementary file 1 [file viruses-15-00891-s001.zip › viruses-2249061-supplementary/viruses-2249061-supplementary/TableS3_Docking_Scores.xlsx]

## Sheet: sort_best_scores_66_385
Ranking	Compound Number	Score （Kcal/mol）	Ranking	Compound Number	Score （Kcal/mol）	Ranking	Compound Number	Score （Kcal/mol）	Ranking	Compound Number	Score （Kcal/mol）	Ranking	Compound Number	Score （Kcal/mol）	Ranking	Compound Number	Score （Kcal/mol）	Ranking	Compound Number	Score （Kcal/mol）	Ranking	Compound Number	Score （Kcal/mol）	Ranking	Compound Number	Score （Kcal/mol）
1	T5429:	-10.4	51	T3872:	-8.4	101	N3	-7.9	151	T7975:	-7.7	201	T0518:	-7.3	251	T2940:	-7	301	T3369:	-6.5	351	53491:	-5.7	401	T2857:	-5.2
2	T6228:	-10.1	52	T4743:	-8.4	102	T1352:	-7.9	152	TMS1830:	-7.7	202	T0814:	-7.3	252	T2S2046:	-7	302	T4957:	-6.5	352	T2788:	-5.7	402	T3731:	-5.2
3	T4S2128:	-9.9	53	T4897:	-8.4	103	T1703:	-7.9	153	42806:	-7.6	203	T2881:	-7.3	253	T3378:	-7	303	T5556:	-6.5	353	T2851:	-5.7	403	T4096:	-5.2
4	T2988:	-9.7	54	T5687:	-8.4	104	T2812:	-7.9	154	51637:	-7.6	204	T2S2043:	-7.3	254	T4080:	-7	304	T5582:	-6.5	354	T2853:	-5.7	404	T5066:	-5.2
5	T3417:	-9.6	55	T8393:	-8.4	105	T2899:	-7.9	155	60601:	-7.6	205	T4735:	-7.3	255	T4706:	-7	305	T6062:	-6.5	355	T3377:	-5.7	405	T0570:	-5.1
6	T4S0554:	-9.3	56	57616:	-8.3	106	T3S2344:	-7.9	156	61895:	-7.6	206	T4972:	-7.3	256	T5708:	-7	306	60520:	-6.4	356	T4924:	-5.7	406	T0928:	-5.1
7	PF-07321332	-9.2	57	58621:	-8.3	107	T4652:	-7.9	157	63699:	-7.6	207	T5689:	-7.3	257	T6599:	-7	307	62362:	-6.4	357	T5069:	-5.7	407	T2736:	-5.1
8	T2727:	-9.2	58	T1192:	-8.3	108	T4969:	-7.9	158	7005:	-7.6	208	T5765:	-7.3	258	T7982:	-7	308	62982:	-6.4	358	58932:	-5.6	408	T2740:	-5.1
9	T2755:	-9.2	59	T1441:	-8.3	109	T5725:	-7.9	159	T0700:	-7.6	209	T5S1000:	-7.3	259	T8167:	-7	309	66213:	-6.4	359	T2862:	-5.6	409	T3018:	-5.1
10	28787:	-9.1	60	T2775:	-8.3	110	T5782:	-7.9	160	T2532:	-7.6	210	56567:	-7.2	260	T8181:	-7	310	T1379:	-6.4	360	T2931:	-5.6	410	T4088:	-5.1
11	T2844:	-8.9	61	T3376:	-8.3	111	T5S1331:	-7.9	161	T2814:	-7.6	211	58351:	-7.2	261	T8203:	-7	311	T1659:	-6.4	361	T2969:	-5.6	411	T4826:	-5.1
12	T3807:	-8.9	62	T3404:	-8.3	112	T5S2283:	-7.9	162	T2858:	-7.6	212	60039:	-7.2	262	17218:	-6.9	312	T5793:	-6.4	362	T4888:	-5.6	412	T3732:	-5
13	T3850:	-8.9	63	T3827:	-8.3	113	T6185:	-7.9	163	T2922:	-7.6	213	T0167:	-7.2	263	58285:	-6.9	313	T6272:	-6.4	363	T4907:	-5.6	413	T5141:	-5
14	T5497:	-8.9	64	T3899:	-8.3	114	T6316:	-7.9	164	T5288:	-7.6	214	T0301:	-7.2	264	58595:	-6.9	314	51706:	-6.3	364	T6723:	-5.6	414	T6559:	-5
15	59441:	-8.8	65	T5692:	-8.3	115	T6431:	-7.9	165	T5693:	-7.6	215	T0958:	-7.2	265	T1335:	-6.9	315	T2221:	-6.3	365	TJO2795:	-5.6	415	T6688:	-5
16	64464:	-8.8	66	22755:	-8.2	116	T6S1525:	-7.9	166	T5724:	-7.6	216	T1121:	-7.2	266	T2S1396:	-6.9	316	T3010:	-6.3	366	TL0001:	-5.6	416	T0507:	-4.9
17	T1035:	-8.8	67	61239:	-8.2	117	T8114:	-7.9	167	T5781:	-7.6	217	T1207:	-7.2	267	T3013:	-6.9	317	T4890:	-6.3	367	56096:	-5.5	417	T0587:	-4.9
18	T1609:	-8.8	68	T0345:	-8.2	118	45862:	-7.8	168	T5798:	-7.6	218	T1208:	-7.2	268	T3039:	-6.9	318	T5571:	-6.3	368	T0689:	-5.5	418	T5062:	-4.9
19	T3406:	-8.8	69	T1429:	-8.2	119	48876:	-7.8	169	T8160:	-7.6	219	T2179:	-7.2	269	T3371:	-6.9	319	T6S0630:	-6.3	369	T1231:	-5.5	419	T1311:	-4.8
20	T5S1530:	-8.8	70	T2794:	-8.2	120	59779:	-7.8	170	TN1109:	-7.6	220	T2885:	-7.2	270	T8118:	-6.9	320	TJS0341:	-6.3	370	T2877:	-5.5	420	T2S0850:	-4.8
21	T6S0920:	-8.8	71	T3852:	-8.2	121	62627:	-7.8	171	57106:	-7.5	221	T2966:	-7.2	271	T8165:	-6.9	321	T0439:	-6.2	371	T2S0007:	-5.5	421	T3250:	-4.8
22	T6S1529:	-8.8	72	T3870:	-8.2	122	T0465:	-7.8	172	63998:	-7.5	222	T2986:	-7.2	272	59416:	-6.8	322	T0848:	-6.2	372	T4810:	-5.5	422	T3756:	-4.8
23	13771:	-8.7	73	T5780:	-8.2	123	T0822:	-7.8	173	T2133:	-7.5	223	T3208:	-7.2	273	61624:	-6.8	323	T1465:	-6.2	373	T4916:	-5.5	423	T6805:	-4.8
24	58353:	-8.7	74	13684:	-8.1	124	T1160:	-7.8	174	T2336:	-7.5	224	T3772:	-7.2	274	63020:	-6.8	324	T2570:	-6.2	374	53318:	-5.4	424	TMO2685:	-4.8
25	T1304:	-8.7	75	61180:	-8.1	125	T1511:	-7.8	175	T2730:	-7.5	225	T5072:	-7.2	275	T1506:	-6.8	325	T2962:	-6.2	375	T1285:	-5.4	425	T0326L:	-4.7
26	T2937:	-8.7	76	63635:	-8.1	126	T1723:	-7.8	176	T2992:	-7.5	226	T5602:	-7.2	276	T2182:	-6.8	326	T2971:	-6.2	376	T2894:	-5.4	426	T2563:	-4.7
27	T3149:	-8.7	77	T0148:	-8.1	127	T2778:	-7.8	177	T2S2003:	-7.5	227	T5737:	-7.2	277	T2220:	-6.8	327	T1016:	-6.1	377	T2958:	-5.4	427	T2936:	-4.7
28	T3S1612:	-8.7	78	T1737:	-8.1	128	T2805:	-7.8	178	T3325:	-7.5	228	T6427:	-7.2	278	T3735:	-6.8	328	T1399:	-6.1	378	T3011:	-5.4	428	T3676:	-4.7
29	T5S1028:	-8.7	79	T2174:	-8.1	129	T2816:	-7.8	179	T3409:	-7.5	229	54584:	-7.1	279	T7036:	-6.8	329	T1591L:	-6.1	379	T3551:	-5.4	429	T3728:	-4.7
30	TQ0287:	-8.7	80	T2765:	-8.1	130	T2838:	-7.8	180	T5073:	-7.5	230	57717:	-7.1	280	T8208:	-6.8	330	T2760:	-6.1	380	T3717:	-5.4	430	T3749:	-4.7
31	12751:	-8.6	81	T2817:	-8.1	131	T2879:	-7.8	181	T5259:	-7.5	231	61592:	-7.1	281	TN1085:	-6.8	331	T2950:	-6.1	381	T4739:	-5.4	431	T6871:	-4.7
32	52917:	-8.6	82	T2972:	-8.1	132	T2997:	-7.8	182	T6S1423:	-7.5	232	T0788:	-7.1	282	50649:	-6.7	332	50093:	-6	382	T4861:	-5.4	432	T8392:	-4.7
33	T0974:	-8.6	83	T3683:	-8.1	133	T2998:	-7.8	183	T8178:	-7.5	233	T0864:	-7.1	283	T1075:	-6.7	333	T1633:	-6	383	T4987:	-5.4	433	64500:	-4.6
34	T1400:	-8.6	84	T3892:	-8.1	134	T3319:	-7.8	184	TN1055:	-7.5	234	T1009:	-7.1	284	T1085L:	-6.7	334	T2875:	-6	384	T5068:	-5.4	434	T0879:	-4.6
35	T5098:	-8.6	85	T5S1607:	-8.1	135	T3668:	-7.8	185	57198:	-7.4	235	T2830:	-7.1	285	T1188:	-6.7	335	T2942:	-6	385	T5263:	-5.4	435	T1324:	-4.6
36	TL0006:	-8.6	86	T6630:	-8.1	136	T3867:	-7.8	186	57733:	-7.4	236	T2876:	-7.1	286	T1286:	-6.7	336	T2944:	-6	386	T5275:	-5.4	436	T4914:	-4.6
37	TN1033:	-8.6	87	T7926:	-8.1	137	T5703:	-7.8	187	63001:	-7.4	237	T2924:	-7.1	287	T2717:	-6.7	337	T2983:	-6	387	T8025:	-5.4	437	T7908:	-4.5
38	TN1984:	-8.6	88	40698:	-8	138	T8205:	-7.8	188	66178:	-7.4	238	T2949:	-7.1	288	T2808:	-6.7	338	T4858:	-6	388	T0592:	-5.3	438	T0551:	-4.4
39	58745:	-8.5	89	48649:	-8	139	T8206:	-7.8	189	T0281:	-7.4	239	T2957:	-7.1	289	T3S1858:	-6.7	339	59029:	-5.9	389	T0877:	-5.3	439	T0875:	-4.4
40	T1331:	-8.5	90	49173:	-8	140	TN2286:	-7.8	190	T0814L:	-7.4	240	T3033:	-7.1	290	T5254:	-6.7	340	T0493:	-5.9	390	T2981:	-5.3	440	T2943:	-4.4
41	T2732:	-8.5	91	63257:	-8	141	62368:	-7.7	191	T1261:	-7.4	241	T3323:	-7.1	291	T6S1027:	-6.7	341	T1272:	-5.9	391	T5603:	-5.3	441	T4920:	-4.4
42	T3242_61:	-8.5	92	63577:	-8	142	65496:	-7.7	192	T2565:	-7.4	242	T4874:	-7.1	292	T1648:	-6.6	342	T2798:	-5.9	392	T5669:	-5.3	442	T0063:	-4.3
43	T3242:	-8.5	93	T0408:	-8	143	T2795:	-7.7	193	T2856:	-7.4	243	T5720:	-7.1	293	T3843:	-6.6	343	T4726:	-5.9	393	T5873:	-5.3	443	T5034:	-4.3
44	T3860:	-8.5	94	T3233:	-8	144	T2854:	-7.7	194	T3232:	-7.4	244	T5770:	-7.1	294	T5075:	-6.6	344	T4941:	-5.9	394	T5S0636:	-5.3	444	T5216:	-4.3
45	T4S1102:	-8.5	95	T3778:	-8	145	T2901:	-7.7	195	T4730:	-7.4	245	T8201:	-7.1	295	T6429:	-6.6	345	T6463:	-5.9	395	T8031:	-5.3	445	T3009:	-4.2
46	T6S0444:	-8.5	96	T3886:	-8	146	T3012:	-7.7	196	T8179:	-7.4	246	T0725:	-7	296	48107:	-6.5	346	T2956:	-5.8	396	TCS2070:	-5.3	446	T0983:	-4.1
47	TN1011:	-8.5	97	T4901:	-8	147	T3667:	-7.7	197	T8184:	-7.4	247	T0981:	-7	297	T1205:	-6.5	347	T3006:	-5.8	397	TJO2758:	-5.3	447	T2O2680:	-4.1
48	T0851:	-8.4	98	T5736:	-8	148	T5756:	-7.7	198	TMA2440:	-7.4	248	T1382:	-7	298	T3002:	-6.5	348	T3227:	-5.8	398	T0562:	-5.2	448	T3763:	-4.1
49	T2920:	-8.4	99	TN2154:	-8	149	T7035:	-7.7	199	TN1563:	-7.4	249	T1719:	-7	299	T3005:	-6.5	349	T5558:	-5.8	399	T0933:	-5.2	449	T4913:	-4.1
50	T3803:	-8.4	100	60950:	-7.9	150	T7331:	-7.7	200	60555:	-7.3	250	T2845:	-7	300	T3145:	-6.5	350	TMS2180:	-5.8	400	T2800:	-5.2	450	T5064:	-4.1
																								451	T5082:	-4
